# Supplementary material for: Evaluation of Chinese healthcare organizations' innovative performance in the digital health era
Source: Front Public Health. 2023 Jul 6;11:1141757. doi: 10.3389/fpubh.2023.1141757 (PMC10359909; doi:10.3389/fpubh.2023.1141757)
Supplement: Supplementary file 1 [file Table_1.XLSX]

## Sheet: Figure S1
Figure S1. Scree plot of factor analysis.

## Sheet: Figure S2
Figure S2. Receiver operating characteristic curve of five-fold cross-validation.

## Sheet: Figure S3
*: p<0.05, **:p<0.01
Figure S3. Correlation between four existing evaluation system and our evaluation system.

## Sheet: Figure S4
*: p<0.05, **:p<0.01
Figure S4. Correlation between the overall indicators and digital health indicators.

## Sheet: Table S1
Table S1. The information of 164 Chinese hospitals.
ID	Search Query	Region	Chinese name1	Chinese name2	Chinese name3	Chinese name4	Chinese name5	English name1	English name2	English name3	Note
1	AD=(北京协和医院) OR AD=(china* SAME beijing* SAME (union* OR xiehe*) SAME hosp*)	Beijing	北京协和医院					Peking Union Medical College Hospital
2	AD=(四川大学华西医院 OR 华西医科大学附属第一医院) OR AD=(china* SAME chengdu* SAME (west* china* OR huaxi*) SAME hosp*)	Sichuan	四川大学华西医院	华西医科大学附属第一医院				West China hosptial ,Sichuan University
3	AD=(中国人民解放军总医院 OR 301医院) OR AD=(china* SAME beijing* SAME (PLA* OR Chinese People* Liberation Army) SAME gen* hosp*)	Beijing	中国人民解放军总医院	301医院				Chinese PLA General Hospital
4	AD=(上海交通大学医学院附属瑞金医院 OR 广慈医院 OR 上海市瑞金红十字医院) OR AD=(china* SAME shanghai* SAME (mercy* OR guangci* OR ruijin*) SAME hosp*)	Shanghai	上海交通大学医学院附属瑞金医院	广慈医院	上海市瑞金红十字医院			Ruijin Hospital, Shanghai Jiaotong University School of Medicine
5	AD=(空军军医大学西京医院 OR 第四军医大学西京医院 OR 第四军医大学第一附属医院 OR 空军军医大学第一附属医院) OR AD=(china* SAME hosp* SAME (xian* OR xi'an*) SAME ((air* SAME med* univ*) OR ((4* OR forth*) SAME mil* med* univ*)) SAME (xijing* OR (1* OR first*)) SAME hosp*)	Shanxi	空军军医大学西京医院	第四军医大学西京医院	第四军医大学第一附属医院	空军军医大学第一附属医院		Xijing hospital			English name from hospital logo
6	AD=(复旦大学附属中山医院 OR 上海中山红十字医院) OR AD=(china* SAME shanghai* SAME fudan* univ* SAME (zhongshan* OR sun yatsen* OR sun yat-sen*) SAME hosp* )	Shanghai	复旦大学附属中山医院	上海中山红十字医院				Zhongshan Hospital, Fudan University
7	AD=(中山大学附属第一医院) OR AD=(china* SAME guangzhou* SAME (zhongshan* OR sun yatsen* OR sun yat-sen*) SAME (1* OR first*) SAME hosp*)	Guangdong	中山大学附属第一医院					The First Affiliated Hospital,Sun Yat-sen University
8	AD=(华中科技大学同济医学院附属同济医院 OR 武汉同济医院) OR AD=(china* SAME wuhan* SAME tongji* hosp*)	Hubei	华中科技大学同济医学院附属同济医院	武汉同济医院				Tongji Hospital
9	AD=(复旦大学附属华山医院 OR 中国红十字会华山医院) OR AD=(china* SAME shanghai* SAME fudan* univ* SAME huashan* SAME hosp* )	Shanghai	复旦大学附属华山医院	中国红十字会华山医院				Huashan Hospital Fudan University
10	AD=(北京大学第三医院) OR AD=(china* SAME (beijing* OR peking*) univ* SAME (3* OR third*) SAME hosp*)	Beijing	北京大学第三医院					Peking University Third Hospital
11	AD=(中国医科大学附属第一医院) OR AD=(china* SAME shenyang* SAME (med* univ* OR med* col* OR col* of med*) SAME (1* OR first*) SAME hosp*)	Liaoning	中国医科大学附属第一医院					The First Hospital of China Medical University
12	AD=(华中科技大学同济医学院附属协和医院 OR 武汉协和医院) OR AD=(china* SAME wuhan* SAME (xiehe* OR union*) hosp*)	Hubei	华中科技大学同济医学院附属协和医院	武汉协和医院				Union Hospital, Tongji Medical College of Huazhong University of Science and Technology
13	AD=(中南大学湘雅二医院) OR AD=(china* SAME changsha* SAME (2* OR second*) SAME xiangya* SAME hosp*)	Hunan	中南大学湘雅二医院					The Second Xiangya Hospital of Central South University
14	AD=(浙江大学医学院附属第一医院 OR 浙江省第一医院 OR 浙江大学附属第一医院) OR AD=(china* SAME hangzhou* SAME zhejian* SAME (1* OR first*) SAME hosp*)	Zhejiang	浙江大学医学院附属第一医院	浙江省第一医院	浙江大学附属第一医院			The First Affiliated Hospital, Zhejiang University	The First Hospital of Zhejiang Province
15	AD=(北京大学第一医院) OR AD=(china* SAME (beijing* OR peking*) univ* SAME (1* OR first*) SAME hosp*)	Beijing	北京大学第一医院					Peking University First Hospital
16	AD=(北京大学人民医院) OR AD=(china* SAME (beijing* OR peking*) univ* SAME (people* OR renmin*) hosp*)	Beijing	北京大学人民医院					Peking University People's Hospital
17	AD=(南方医科大学南方医院 OR 第一军医大学第一附属医院 OR 第一军医大学南方医院) OR AD=(china* SAME guangzhou* SAME (south* OR nanfang* OR 1* OR first*) SAME hosp* SAME (so* med* univ* OR (1* OR first*) mil* med* univ*))	Guangdong	南方医科大学第一临床医学院（南方医院）	第一军医大学第一附属医院（南方医院）				Nanfang hospital
18	AD=(上海交通大学医学院附属仁济医院 OR 上海第二医学院附属仁济医院) OR AD=(china* SAME shanghai* SAME renji* SAME hosp*)	Shanghai	上海交通大学医学院附属仁济医院	上海第二医学院附属仁济医院				Renji Hospital, Shanghai Jiaotong University School of Medicine
19	AD=(浙江大学医学院附属第二医院) OR AD=(china* SAME hangzhou* SAME zhejiang univ* SAME (2* OR second*) SAME hosp*)	Zhejiang	浙江大学医学院附属第二医院					The Second Affiliated Hospital of Zhejiang University School of Medicine
20	AD=(陆军军医大学第一附属医院 OR 第三军医大学第一附属医院 OR 重庆西南医院) OR AD=(china* SAME chongqing* SAME (1* OR first*) SAME hosp* SAME ((3* OR third*) mil* med* univ* OR army med* univ* OR AMU)) OR AD=(china* SAME chongqing* SAME southwest* SAME hosp*)	Chongqing	陆军军医大学第一附属医院	第三军医大学第一附属医院	重庆西南医院			The First Hospital Affiliated to AMU (Southwest Hospital)
21	AD=(中南大学湘雅医院 OR 湖南医科大学附属湘雅医院) OR AD=(china* SAME changsha* SAME xiangya* SAME hosp*)	Hunan	中南大学湘雅医院	湖南医科大学附属湘雅医院				Xiangya Hospital Central South University
22	AD=(江苏省人民医院 OR 江苏省临床医学研究院 OR 南京医科大学第一附属医院 OR 南京医学院第一附属医院) OR AD=(china* SAME nanjing* SAME med* univ* SAME (1* OR first*) SAME hosp*) OR AD=(china* SAME nanjing* SAME jiangsu* SAME (people* OR renmin*) SAME hosp*)	Jiangsu	江苏省人民医院	南京医科大学第一附属医院	江苏省红十字医院	南京医学院第一附属医院	江苏省临床医学研究院	The First Affiliated Hospital With Nanjing Medical University	Jiangsu Provincial Hospital	Jiangsu Clinical Medcine Research Institution
23	AD=(山东大学齐鲁医院 OR 山东医科大学附属医院) OR AD=(china* SAME (jinan* OR ji'nan*) SAME (qilu* OR (shandong* SAME med* univ*)) SAME hosp*)	Shandong	山东大学齐鲁医院	山东医科大学附属医院				Qilu Hospital of Shandong University
24	AD=(上海长海医院 OR 第二军医大学第一附属医院) OR AD=(china* SAME shanghai* SAME changhai* SAME hosp*) OR AD=(china* SAME shanghai* SAME (1* OR first*) SAME hosp* SAME (2* OR second*) mil* med* univ*)	Shanghai	上海长海医院	第二军医大学第一附属医院				Changhai hospital
25	AD=(郑州大学第一附属医院) OR AD=(china* SAME zhengzhou univ* SAME (1* OR first*) SAME hosp*)	Henan	郑州大学第一附属医院					The first Affiliated Hospital of Zhengzhou University
26	AD=(上海交通大学医学院附属第九人民医院) OR AD=(china* SAME shanghai* SAME (jiaotong* OR jiao tong*) SAME univ* SAME (9* OR ninth*) SAME (people* OR renmin*) hosp*)	Shanghai	上海交通大学医学院附属第九人民医院					Shanghai Ninth People‘s Hospital, Shanghai JiaoTong University School of Medicine			English name from hospital logo
27	AD=(上海市第六人民医院 OR 上海交通大学附属第六人民医院 OR 上海市红十字第六人民医院) OR AD=(china* SAME shanghai* SAME (6* OR sixth*) SAME (people* OR renmin*) hosp*)	Shanghai	上海市第六人民医院	上海交通大学附属第六人民医院	上海市红十字第六人民医院			Shanghai Sixth People's Hospital Affiliated to Shanghai Jiaotong University
28	AD=(复旦大学附属肿瘤医院 OR 复旦大学医学院附属肿瘤医院) OR AD=(china* SAME shanghai* SAME fudan* univ* SAME (canc* OR tumor*) SAME hosp* )	Shanghai	复旦大学附属肿瘤医院	复旦大学医学院附属肿瘤医院				Fundan University Shanghai Cancer Center
29	AD=(广东省人民医院 OR 广东省医学科学院) OR AD=(china* SAME guangzhou* (((people* OR renmin* ) SAME hosp*) OR (acad* SAME med* sci*)))	Guangdong	广东省人民医院	广东省医学科学院				Guangdong Provincial People's Hospital	Guangdong Academy of Medical Sciences
30	AD=(首都医科大学附属北京同仁医院 OR 北京同仁医院) OR AD=(china* SAME beijing* SAME tongren* SAME hosp*)	Beijing	首都医科大学附属北京同仁医院	北京同仁医院				Beijing Tongren Hospital, CMU
31	AD=(中国医学科学院阜外医院 OR 国家心血管病中心 OR 中国医学科学院阜外心血管病医院) OR AD=(china* SAME beijing* SAME ((fuwai* OR fu wai*) OR ( (cent* OR ctr*) SAME cardiovascular disease*)))	Beijing	中国医学科学院阜外医院	国家心血管病中心	中国医学科学院阜外心血管病医院			Fuwai hospital, CAMS&PUMC	National Center for Cardiovascular Diseases
32	AD=(中国医学科学院肿瘤医院) OR AD=(china* SAME beijing* SAME med* sci* SAME acad* SAME (canc* OR tumor*) SAME hosp*)	Beijing	中国医学科学院肿瘤医院					Cancer Hospital Chinese Academy of Medical Sciences
33	AD=(东部战区总医院 OR 南京军区南京总医院 OR 国家肾脏病临床医学研究中心) OR AD=(china* SAME nanjing* SAME (east* OR nanjing*) SAME gen* hosp*) OR AD=(china* SAME nanjing* SAME jinling* SAME hosp*)	Jiangsu	东部战区总医院	南京军区南京总医院	国家肾脏病临床医学研究中心（金陵医院）			General Hospital of Eastern Theater Command			English name from hospital logo
34	AD=(首都医科大学附属北京天坛医院 OR 北京天坛医院) OR AD=(china* SAME beijing* SAME tiantan* SAME hosp*)	Beijing	首都医科大学附属北京天坛医院	北京天坛医院				Beijing Tiantan Hospital, Capital Medical University
35	AD=(广州医科大学附属第一医院 OR 广州医学院第一附属医院) OR AD=(china* SAME guangzhou* SAME (med* univ* OR med* col* OR col* of med*) SAME (1* OR first*) SAME hosp*)	Guangdong	广州医科大学附属第一医院	广州医学院第一附属医院				The First Affiliated Hospital of Guangzhou Medical University
36	AD=(上海交通大学医学院附属新华医院 OR 上海市新华红十字医院) OR AD=(china* SAME shanghai* SAME xinhua* SAME hosp*)	Shanghai	上海交通大学医学院附属新华医院	上海市新华红十字医院				Xinhua Hospital Affiliated to Shanghai Jiaotong University School of Medicine
37	AD=(中国医科大学附属盛京医院 OR 中国医科大学附属第二医院) OR AD=(china* SAME shenyang* SAME (shengjing* OR 2* OR second*) SAME (med* univ* OR med* col*) SAME hosp*)	Liaoning	中国医科大学附属盛京医院	中国医科大学附属第二医院				Shengjing hospital of China medical university
38	AD=(中山大学附属肿瘤医院 OR 中山大学肿瘤研究所 OR 中山大学肿瘤防治中心) OR AD=(china* SAME guangzhou* SAME (zhongshan* OR sun yatsen* OR sun yat-sen*) SAME (canc* OR tumor*) SAME (cent* OR ctr* OR inst* OR hosp*))	Guangdong	中山大学附属肿瘤医院	中山大学肿瘤研究所	中山大学肿瘤防治中心			Sun Yat-sen University Cancer Center
39	AD=(南京鼓楼医院 OR 南京市鼓楼医院 OR 南京市红十字中心医院) OR AD=(china* SAME nanjing* SAME (gulou* OR drum tower*) SAME hosp*)	Jiangsu	南京鼓楼医院	南京市鼓楼医院	南京市红十字中心医院			Nanjing Drum Tower Hospital	The Affiliated Hospital of Nanjing University Medical School
40	AD=(复旦大学附属眼耳鼻喉科医院 OR 上海市五官科医院) OR AD=(china* SAME shanghai* SAME ("eye"NEAR/1"ear"NEAR/1"nose"NEAR/1"throat" OR ENT*) SAME hosp* SAME fudan*)	Shanghai	复旦大学附属眼耳鼻喉科医院	上海市五官科医院				Eye & Ent Hospital of Fudan University
41	AD=(重庆医科大学附属第一医院) OR AD=(china* SAME chongqing* SAME (med* univ* OR med* col* OR col* of med*) SAME (1* OR first*) SAME hosp*)	Chongqing	重庆医科大学附属第一医院					The First Affiliated Hospital of Chongqing Medical University
42	AD=(首都医科大学附属北京安贞医院 OR 北京安贞医院) OR AD=(china* SAME beijing* SAME anzhen* SAME hosp*)	Beijing	首都医科大学附属北京安贞医院	北京安贞医院				Beijing Anzhen Hospital, Capital Medical University
43	AD=(首都医科大学宣武医院) OR AD=(china* SAME beijing* SAME xuanwu* SAME hosp*)	Beijing	首都医科大学宣武医院					Xuanwu Hospital, Capital Medical University
44	AD=(苏州大学附属第一医院 OR 苏州医学院附属第一医院 OR 苏州市第一人民医院) OR AD=(china* SAME (suzhou* OR soochow) SAME (1* OR first*) SAME (soochow* univ* OR suzhou* univ* OR renmin* OR people* OR med* col*) SAME hosp*)	Jiangsu	苏州大学附属第一医院	苏州医学院附属第一医院	苏州市第一人民医院			The First Affiliated Hospital of Soochow University
45	AD=(天津医科大学总医院) OR AD=(china* SAME tianjin* SAME gen* hosp* SAME med* univ*)	Tianjin	天津医科大学总医院					Tianjin Medical University General Hospital
46	AD=(山东省立医院 OR 山东省人民医院 OR 山东大学附属省立医院) OR AD=(china* SAME (jinan* OR ji'nan*) SAME (provinc* OR (people* OR renmin*)) SAME hosp*)	Shandong	山东省立医院	山东省人民医院	山东省红十字会医院	山东大学附属省立医院		Shandong Provincial Hospital
47	AD=(吉林大学白求恩第一医院 OR 吉林大学第一医院) OR AD=(china* SAME changchun* SAME jilin* univ* SAME (1* OR first*) SAME hosp*)	Jilin	吉林大学白求恩第一医院	吉林大学第一医院				The First Bethune Hospital of Jilin University
48	AD=(中日友好医院) OR AD=(china* SAME beijing* SAME (China-Japan* OR china* japan*) SAME Friendship SAME hosp*)	Beijing	中日友好医院					China-Japan Friendship Hospital
49	AD=(复旦大学附属儿科医院 OR 上海市红十字儿科医院) OR AD=(china* SAME shanghai* SAME fudan* SAME child* SAME hosp* )	Shanghai	复旦大学附属儿科医院	上海市红十字儿科医院				Children's Hospital of Fudan University
50	AD=(武汉大学人民医院 OR 湖北省人民医院 OR 湖北医科大学附属第一医院) OR AD=(china* SAME wuhan* SAME (people* OR renmin* OR (1* OR first*)) SAME hosp* SAME (wuhan univ* OR hubei*))	Hubei	武汉大学人民医院	湖北省人民医院	湖北医科大学附属第一医院			Renmin hospital of Wuhan university	Hubei General Hospital
51	AD=(西安交通大学第一附属医院 OR 西安交通大学医学院第一附属医院) OR AD=(china* SAME (xian* OR xi'an* OR xi' an*) SAME jiaotong univ* SAME (1* OR first*) SAME hosp*)	Shanxi	西安交通大学第一附属医院	西安交通大学医学院第一附属医院				The first Affiliated Hospital of Xi'an Jiaotong Universtiy
52	AD=(首都医科大学附属北京儿童医院) OR AD=(china* SAME beijing* SAME child* SAME capt* med* sci* SAME hosp*)	Beijing	首都医科大学附属北京儿童医院	国家儿童医学中心				Beijing Children's Hospital, Capital Medical University
53	AD=(东南大学附属中大医院) OR AD=(china* SAME nanjing* SAME zhongda hosp* SAME (southeast* OR dongnan*) univ*)	Jiangsu	东南大学附属中大医院					Zhongda Hospital Southeast University
54	AD=(四川大学华西口腔医院 OR 华西医科大学附属口腔医院) OR AD=(china* SAME chengdu* SAME (huaxi* OR west china*) SAME stomat* )	Sichuan	四川大学华西口腔医院	华西医科大学附属口腔医院				West China School / Hospital of stomatology
55	AD=(中山大学孙逸仙纪念医院 OR 中山大学附属第二医院) OR AD=(china* SAME guangzhou* SAME (zhongshan* OR sun yatsen* OR sun yat-sen*) SAME (mem* hosp* OR 2* OR second*) SAME hosp*)	Guangdong	中山大学孙逸仙纪念医院	中山大学附属第二医院				Sun Yat-sen Memorial Hospital, Sun Yat-den University
56	AD=(上海长征医院 OR 第二军医大学第二附属医院) OR AD=(china* SAME shanghai* SAME changzheng* SAME hosp*) OR AD=(china* SAME shanghai* SAME (2* OR second*) SAME hosp* SAME (2* OR second*) mil* med* univ*)	Shanghai	上海长征医院	第二军医大学第二附属医院				Shanghai Changzheng Hospital
57	AD=(哈尔滨医科大学附属第二医院) OR AD=(china* SAME (haerbin* OR harbin*) SAME med* univ* SAME (2* OR second*) SAME hosp*)	Heilongjiang	哈尔滨医科大学附属第二医院					The 2nd Affiliated Hospital of Harbin Medical University
58	AD=(中山大学中山眼科中心 OR 中山医学院中山眼科中心) OR AD=(china* SAME guangzhou* SAME (zhongshan* OR sun yatsen* OR sun yat-sen*) SAME ophthalm*)	Guangdong	中山大学中山眼科中心	中山医学院中山眼科中心				Zhongshan Ophthalmic Center,Sun Yat-sen university
59	AD=(重庆医科大学附属儿童医院) OR AD=(china* SAME chongqing* SAME child* SAME(med* univ* OR med* col*))	Chongqing	重庆医科大学附属儿童医院					Children's Hospital of Chongqing Medical University
60	AD=(北京大学人民医院) OR AD=(china* SAME (beijing* OR peking*) univ* SAME (stomat* OR oral* OR mouth*) SAME hosp*)	Beijing	北京大学口腔医院					Peking University Stomatological Hospital
61	AD=(天津市肿瘤医院 OR 天津医科大学附属肿瘤医院) OR AD=(china* SAME tianjin* SAME (canc* OR tumor*) SAME hosp*)	Tianjin	天津市肿瘤医院	天津医科大学附属肿瘤医院				Tianjin Medical University Cancer Institute and Hospital
62	AD=(哈尔滨医科大学附属第一医院) OR AD=(china* SAME (haerbin* OR harbin*) SAME med* univ* SAME (1* OR first*) SAME hosp*)	Heilongjiang	哈尔滨医科大学附属第一医院	哈尔滨医科大学第一临床医学院				The First Affiliated Hospital of Harbin Medical University			English name from hospital logo
63	AD=(上海市第一人民医院 OR 上海交通大学附属第一人民医院) OR AD=(china* SAME shanghai* SAME (1* OR first*) SAME (people* OR renmin*) hosp*)	Shanghai	上海市第一人民医院	上海市红十字医院	上海交通大学附属第一人民医院			Shanghai General Hospital
64	AD=(武汉大学中南医院 OR 湖北医科大学附属第二医院) OR AD=(china* SAME wuhan* SAME (zhongnan* OR Central South* OR (2* OR second*)) SAME hosp*)	Hubei	武汉大学中南医院	湖北医科大学附属第二医院				Zhongnan Hospital of Wuhan University
65	AD=(中山大学附属第三医院 OR 中山医科大学附属第三医院) OR AD=(china* SAME guangzhou* SAME (zhongshan* OR sun yatsen* OR sun yat-sen*) SAME (3* OR third*) SAME hosp*)	Guangdong	中山大学附属第三医院	中山医科大学附属第三医院				The Third Affiliated Hospital,Sun Yat-sen University
66	AD=(首都医科大学附属北京朝阳医院 OR 首北京朝阳医院) OR AD=(china* SAME beijing* SAME (chaoyang* OR chao-yang*) SAME hosp*)	Beijing	首都医科大学附属北京朝阳医院	北京朝阳医院				Beijing chao-yang hospital, Capital Medical University
67	AD=(四川大学华西第二医院 OR 华西妇产儿童医院) OR AD=(china* SAME chengdu* SAME (west* china* OR huaxi*) SAME (2* OR second* OR (women* SAME child*)) SAME hosp*)	Sichuan	四川大学华西第二医院	华西妇产儿童医院				West China Second University Hospital, Sichuan University	West China women's and children's Hospital
68	AD=(北京积水潭医院) OR AD=(china* SAME beijing* SAME child* SAME jishuitan*)	Beijing	北京积水潭医院					Beijing Jishuitan Hospital
69	AD=(青岛大学附属医院 OR 青岛大学医学院附属医院) OR AD=(china* SAME qingdao* univ* SAME hosp*)	Shandong	青岛大学附属医院	青岛大学医学院附属医院				The Affiliated Hospital of Qingdao University
70	AD=(北京大学肿瘤医院 OR 北京大学临床肿瘤学院 OR 北京市肿瘤防治研究所) OR AD=(china* SAME (beijing* OR peking*) univ* SAME (canc* OR tumor*) SAME (hosp* OR inst*))	Beijing	北京大学肿瘤医院	北京大学临床肿瘤学院	北京市肿瘤防治研究所			Beijing Cancer Hospital
71	AD=(上海交通大学医学院附属上海儿童医学中心 OR 上海儿童医学中心) OR AD=(china* SAME shanghai* SAME child* med* SAME (ctr* OR cent* OR inst*))	Shanghai	上海交通大学医学院附属上海儿童医学中心	上海儿童医学中心				Shanghai children's medical center, SJTU
72	AD=(复旦大学附属妇产科医院 OR 上海市红房子妇产科医院 OR 上海市红十字妇产科医院) OR AD=(china* SAME shanghai* SAME fudan* SAME obstetric* SAME gynecol* SAME hosp* ) OR AD=(china* SAME shanghai* SAME red house* SAME hosp*)	Shanghai	复旦大学附属妇产科医院	上海市红房子妇产科医院	上海市红十字妇产科医院			Obstetrics and Gynecology Hospital of Fudan University
73	AD=(空军军医大学唐都医院 OR 第四军医大学第二附属医院 OR 唐都医院) OR AD=(china* SAME (xian* OR xi'an*) SAME (2* OR second* OR tangdu*) SAME hosp* SAME ((4* OR forth*) mil* med* univ* OR air med* univ*))	Shanxi	空军军医大学唐都医院	第四军医大学第二附属医院	唐都医院			Tangdu Hospital
74	AD=(西安交通大学第二附属医院 OR 西安交通大学医学院第二附属医院 OR 西安交通大学第二医院 OR 西北医院) OR AD=(china* SAME (xian* OR xi'an* OR xi' an*) SAME jiaotong univ* SAME (2* OR second*) SAME hosp*) OR AD=(china* SAME (xian* OR xi'an* OR xi' an*) SAME (xibei* OR (north* SAME west*)) SAME hosp*)	Shanxi	西安交通大学第二附属医院	西安交通大学第二医院	西北医院	西安交通大学医学院第二附属医院		The second Affiliated Hospital of Xi'an Jiaotong University (Xibei Hospital)
75	AD=(北京大学第六医院 OR 北京大学精神卫生研究所 OR 北京医科大学第六医院) OR AD=(china* SAME (beijing* OR peking*) univ* SAME (6* OR sixth*) SAME hosp*) OR AD=(china* SAME (beijing* OR peking*) univ* SAME inst* SAME mental* SAME (hlth* OR health*))	Beijing	北京大学第六医院	北京大学精神卫生研究所	北京医科大学第六医院			Peking University Sixth Hospital
76	AD=(同济大学附属上海市肺科医院 OR 上海市职业病防治院) OR AD=(china* SAME shagnhai* SAME tongji* univ* SAME pulmon* SAME hosp*)	Shanghai	同济大学附属上海市肺科医院	上海市职业病防治院				Shanghai Pulmonary Hospital			English name from hospital logo
77	AD=(中国医学科学院整形外科医院OR 中国医学科学院整形外科研究所) OR AD=(china* SAME beijing* SAME plastic* SAME sur* SAME hosp* SAME med* sci* SAME acad*)	Beijing	中国医学科学院整形外科医院	中国医学科学院整形外科研究所				Plastic Surgery Hospital (Institute),CAMS,PUMC
78	AD=(浙江大学医学院附属儿童医院 OR 浙江省儿童医院 OR 浙江省儿童保健院) OR AD=(china* SAME hangzhou* SAME child* SAME hosp* SAME zhejiang*)	Zhejiang	浙江大学医学院附属儿童医院	浙江省儿童医院	浙江省儿童保健院			The Children's Hospital, Zhejiang University School of Medicine
79	AD=(天津医科大学第二医院) OR AD=(china* SAME tianjin* SAME med* univ* SAME (2* OR second*))	Tianjin	天津医科大学第二医院					The Second Hospital of Tianjin Medical University
80	AD=(南昌大学第一附属医院) OR AD=(china* SAME nanchang* univ* SAME (1* OR first*) SAME hosp*)	Jiangxi	南昌大学第一附属医院					The First Affiliated Hospital of Nanchang University
81	AD=(中国医学科学院北京协和医学院血液病医院 OR 中国医学科学院北京协和医学院血液学研究所) OR AD=(china* SAME tianjin* SAME acad* SAME med* sci* SAME (inst* SAME hemat* blood disease* ) SAME hosp*)	Beijing	中国医学科学院北京协和医学院血液病医院	中国医学科学院北京协和医学院血液学研究所				Blood Diseases Hospital, Chinese Academy of Medical Sciences and Peking Union Medical College
82	AD=(首都医科大学附属北京友谊医院 OR 北京友谊医院) OR AD=(china* SAME beijing* SAME (friendship* OR youyi*) SAME hosp*)	Beijing	首都医科大学附属北京友谊医院	北京友谊医院				Beijing Friendship Hospital, Capital University of Medical Sciences
83	AD=(陆军军医大学第二附属医院 OR 新桥医院 OR 第三军医大学第二附属医院) OR AD=(china* SAME chongqing* SAME xinqiao* SAME hosp*) OR AD=(china* SAME chongqing* SAME (2* OR second*) SAME hosp* SAME ((3* OR third*) mil* med* univ* OR army med* univ* OR AMU))	Chongqing	陆军军医大学第二附属医院	第三军医大学第二附属医院	新桥医院			Xinqiao Hospital Army Medical University
84	AD=(武汉大学口腔医院) OR AD=(china* SAME wuhan* univ* SAME stomat* SAME hosp*)	Hubei	武汉大学口腔医院					Hospital of Stomatology Wuhan University
85	AD=(安徽医科大学第一附属医院) OR AD=(china* SAME hefei* SAME anhui* SAME (med* univ* OR med* col*) SAME hosp* SAME (1* OR first*))	Anhui	安徽医科大学第一附属医院					The First Affiliated Hospital of Anhui Medical University
86	AD=(北京医院) OR AD=(china* SAME beijing* SAME Beijing Hosp*)	Beijing	北京医院					Beijing hospital
87	AD=(广州市妇女儿童医疗中心 OR 广州市妇幼保健院 OR 广州市妇婴医院 OR 广州市儿童医院) OR AD=(china* SAME guangzhou* SAME (child* OR (infant* SAME (woman* OR women*))))	Guangdong	广州市妇女儿童医疗中心	广州市妇幼保健院	广州市妇婴医院	广州市儿童医院		Guangzhou Women and Children Medical Center
88	AD=(河南省人民医院) OR AD=(china* SAME zhengzhou* SAME (people* OR renmin*) SAME hosp*)	Henan	河南省人民医院					Henan Provincial People's Hospital
89	AD=(上海市胸科医院 OR 上海交通大学附属胸科医院 OR 上海市红十字胸科医院) OR AD=(china* SAME shanghai* SAME chest* SAME hosp*)	Shanghai	上海市胸科医院	上海交通大学附属胸科医院	上海市红十字胸科医院			Shanghai Chest Hospital
90	AD=(沈阳军区总医院) OR AD=(china* SAME shenyang* SAME gen* hosp*)	Liaoning	沈阳军区总医院					The General Hospital of Shenyang Military Region			English name from hospital logo
91	AD=(福建医科大学附属协和医院 OR 福建医学院附属协和医院) OR AD=(china* SAME fuzhou* SAME (med* univ* OR med* col*) SAME (xiehe hosp*OR union hosp*))	Fujian	福建医科大学附属协和医院	福建医学院附属协和医院				Fujian Medical University Union Hospital
92	AD=(中南大学湘雅三医院) OR AD=(china* SAME changsha* SAME (3* OR third*) SAME xiangya* SAME hosp*)	Hunan	中南大学湘雅三医院					The Third Xiangya Hospital of Central South University
93	AD=(重庆医科大学附属第二医院) OR AD=(china* SAME chongqing* SAME (med* univ* OR med* col* OR col* of med*) SAME (2* OR second*) SAME hosp*)	Chongqing	重庆医科大学附属第二医院					The Second Affiliated Hospital of Chongqing Medical University
94	AD=(空军军医大学口腔医院 OR 第四军医大学口腔医院 OR 中国人民解放军口腔医学研究所) OR AD=(china* SAME (xian* OR xi'an*) SAME stomat* SAME hosp* SAME ((4* OR forth*) mil* med* univ* OR air med* univ*))	Shanxi	空军军医大学口腔医院	第四军医大学口腔医院	中国人民解放军口腔医学研究所			School of Stomatology			English name from hospital logo
95	AD=(中山大学附属口腔医院 OR 中山医科大学附属光华口腔医院) OR AD=(china* SAME guangzhou* SAME (zhongshan* OR sun yatsen* OR sun yat-sen*) SAME (stomat* OR guanghua*))	Guangdong	中山大学附属口腔医院	中山医科大学附属光华口腔医院				Hospital of stomatology,Sun Yat-sen university
96	AD=(哈尔滨医科大学附属肿瘤医院 OR 哈尔滨医科大学附属第三医院) OR AD=(china* SAME (haerbin* OR harbin*) SAME med* univ* SAME (3* OR third* OR canc* OR tumor*) SAME hosp*)	Heilongjiang	哈尔滨医科大学附属肿瘤医院	哈尔滨医科大学附属第三医院				Harbin Medical University Cancer Hospital
97	AD=(四川省医学科学院四川省人民医院 OR 四川省人民医院 OR 电子科技大学附属医院 OR 中国科学院四川转化医学研究医院) OR AD=(china* SAME chengdu* SAME hosp* SAME (people* OR renmin* OR (Elect* SAME sci* SAME tech* SAME univ*) OR (trans* med* SAME acad* SAME sci*)))	Sichuan	四川省医学科学院·四川省人民医院	四川省人民医院	电子科技大学附属医院	中国科学院四川转化医学研究医院		Sichuan Academy of Medical Sciences · Sichuan Provincial People's Hospital
98	AD=(温州医科大学附属眼视光医院 OR 浙江省眼科医院) OR AD=(china* SAME wenzhou* SAME (med* univ* OR zhejiang*) SAME (eye* OR ophthalm*) SAME hosp*)	Zhejiang	温州医科大学附属眼视光医院	浙江省眼科医院				Eye hospital,WMU	Zhejiang Eye Hospital
99	AD=(中国科学技术大学附属第一医院 OR 安徽省立医院) OR AD=(china* SAME hefei* SAME provinc*) OR AD=(china* SAME ((univ* SAME sci* SAME tech*) OR USTC) SAME (1* OR first*) SAME hosp*)	Anhui	中国科学技术大学附属第一医院	安徽省立医院				Anhui Provincial Hospital	The First Affiliated Hospital of USTC
100	AD=(上海市精神卫生中心) OR AD=(china* SAME shanghai* SAME mental (hlth* OR health*) (cent* OR ctr*))	Shanghai	上海市精神卫生中心					Shanghai Mental Health Center			English name from hospital logo
101	AD=(上海市第十人民医院 OR 同济大学附属第十人民医院) OR AD=(china* SAME shanghai* SAME (10* OR tenth*) SAME (people* OR renmin*) SAME hosp*)	Shanghai	上海市第十人民医院	同济大学附属第十人民医院				Shanghai Tenth People's Hospital,Tongji University			English name from hospital logo
102	AD=(南京大学医学院附属金陵医院) OR AD=(china* SAME nanjing* SAME jinling* hosp*)	Jiangsu	南京大学医学院附属金陵医院					Jinling Hospital ,Nanjing University
103	AD=(广州呼吸健康研究院 OR 广州呼吸疾病研究所) OR AD=(china* SAME guangzhou* SAME (resp* hlth* OR resp* dis*) SAME (inst* OR ctr* OR cent*))	Guangdong	广州呼吸健康研究院	广州呼吸疾病研究所				Guangzhou Institute of Respiratory Health
104	AD=(上海市东方医院 OR 同济大学附属东方医院) OR AD=(china* SAME shanghai* SAME (dongfang* OR Orient* OR east*) SAME hosp*)	Shanghai	上海市东方医院	同济大学附属东方医院				Shanghai east hospital,Tongji university
105	AD=(上海市同济医院 OR 同济大学附属同济医院) OR AD=(china* SAME shanghai* SAME tongji* hosp*)	Shanghai	上海市同济医院	同济大学附属同济医院				Tongji hospital,Tongji university
106	AD=(深圳市第二人民医院 OR 深圳大学第一附属医院) OR AD=(china* SAME shenzhen* SAME (people* OR renmin*) SAME hosp* SAME (2* OR second*)) OR AD=(china* SAME shenzhen univ* SAME (1* OR first*) SAME hosp*)	Guangdong	深圳市第二人民医院	深圳大学第一附属医院				First Affiliated Hospital of Shenzhen University
107	AD=(厦门大学附属中山医院 OR 厦门中山医院) OR AD=(china* SAME xiamen* SAME (zhongshan* OR sun yatsen* OR sun yat-sen*) SAME hosp*)	Fujian	厦门大学附属中山医院	厦门中山医院				Zhongshan Hospital Xiamen University
108	AD=(江苏大学附属医院 OR 镇江市江滨医院 OR 镇江医学院附属医院) OR AD=(china* SAME zhenjiang* SAME jiangsu* univ* SAME hosp*) OR AD=(china* SAME zhenjiang* SAME (col* of med* OR med* col* OR jiangbin*) SAME hosp*)	Jiangsu	江苏大学附属医院	镇江医学院附属医院	镇江市江滨医院			Affiliated Hospital of Jiangsu University
109	AD=(上海东方肝胆外科医院 OR 第二军医大学第三附属医院 OR 东方肝胆外科研究所) OR AD=(china* SAME shanghai* SAME (3* OR third*) SAME hosp* SAME (2* OR second*) mil* med* univ*) OR AD=(china* SAME shanghai* SAME (east* SAME hepat* SAME sur* hosp*))	Shanghai	上海东方肝胆外科医院	第二军医大学第三附属医院	东方肝胆外科研究所			Eastern Hepatobliary Surgery Hospital, SMMU			English name from hospital logo
110	AD=(福建医科大学孟超肝胆医院 OR 福建省高水平肝胆医学中心) OR AD=(china* SAME fuzhou* SAME fujian* SAME med* univ* SAME hosp* SAME mengchao* SAME hepat*)	Fujian	福建医科大学孟超肝胆医院	福建省高水平肝胆医学中心				Mengchao Hepatobiliary Hospital of Fujian Medical University	High-level Hepatobiliary Medicical Center of Fujian Province
111	AD=(深圳市第六人民医院 OR 深圳市南山区人民医院 OR 华中科技大学协和深圳医院) OR AD=(china* SAME shenzhen* SAME hosp* SAME (nanshan* OR ((6* OR sixth*) SAME (people* OR renmin*))))	Guangdong	深圳市第六人民医院	深圳市南山区人民医院	华中科技大学协和深圳医院			Shenzhen Nanshan People's Hospital
112	AD=(兰州军区总医院 OR 兰州陆军总院) OR AD=(china* SAME lanzhou* SAME gen* hosp*)	Gansu	兰州军区总医院	兰州陆军总院				Lanzhou General Hospital, Lanzhou Command
113	AD=(广州医科大学附属第二医院 OR 广州医学院第二附属医院 OR 广州市第二人民医院) OR AD=(china* SAME guangzhou* SAME (med* univ* OR med* col* OR col* of med*) SAME (2* OR second*) SAME hosp*) OR AD=(china* SAME guangzhou* SAME (people* OR renmin*) hosp*)	Guangdong	广州医科大学附属第三医院	广州医学院第三附属医院	广州市第二人民医院			The Third Affiliated Hospital of Guangzhou Medical University
114	AD=(上海交通大学医学院附属同仁医院 OR 上海市同仁医院) OR AD=(china* SAME shanghai* SAME tongren* SAME hosp*)	Shanghai	上海交通大学医学院附属同仁医院	上海市同仁医院		上海市同仁红十字医院		Shanghai Tongren hospital, Shanghai Jiaotong University School of Medicine
115			杭州师范大学发育与再生研究所	浙江省器官发育与再生技术研究重点实验室				Institute of development and regenerative biology,HZNU			Not hospital
116	AD=(复旦大学附属闵行医院 OR 上海市闵行区中心医院 OR 上海瑞金医院集团闵行区中心医院) OR AD=(china* SAME shanghai* SAME minhang* SAME hosp*)	Shanghai	复旦大学附属闵行医院	上海市闵行区中心医院	上海瑞金医院集团闵行区中心医院			Central Hospital of Minhang District, Shanghai
117	AD=(温州医科大学附属第一医院 OR 浙江省立温州第一医院) OR AD=(china* SAME wenzhou* SAME (med* univ* OR zhejiang*) SAME (1* OR first*) SAME hosp*)	Zhejiang	温州医科大学附属第一医院	浙江省立温州第一医院				The First Affiliated Hospital of Wenzhou Medical University	The First Provincial Wenzhou Hospital of Zhejiang
118	AD=(吉林大学第二医院 OR 吉林大学白求恩第二医院) OR AD=(china* SAME changchun* SAME jilin* univ* SAME (2* OR second*) SAME hosp*)	Jilin	吉林大学第二医院	吉林大学白求恩第二医院				The Second Hospital of Jilin University
119			首都医科大学北京脑重大疾病研究院					Beijing Institute for Brain disorders,Capital medical university			Not hospital
120			分子心血管学教育部重点实验室	心血管分子生物学和调节肽卫生部重点实验室				MOE Key laboratory of molecular cardiovascular science,PUHSC PKU			Not hospital
121	AD=(首都医科大学附属北京儿童医院) OR AD=(china* SAME beijing* SAME child* SAME capt* med* sci* SAME hosp*)	Beijing	首都医科大学附属北京胸科医院	北京市结核病胸部肿瘤研究所				Beijing Tuberculosis and Thoracic Tumor Research Institute	Beijing Chest Hospital, Capital Medical University
122	AD=(南京医科大学附属常州第二人民医院 OR 常州市第二人民医院) OR AD=(china* SAME changzhou* SAME hosp* SAME (2* OR second*) SAME (people* OR renmin*))	Jiangsu	南京医科大学附属常州第二人民医院	常州市第二人民医院				Changzhou No.2 People's Hospital
123	AD=(暨南大学附属第一医院 OR 广州华侨医院) OR AD=(china* SAME guangzhou* SAME (huaqiao* OR overseas chinese*) SAME hosp*) OR AD=(china* SAME guangzhou* SAME jinan* univ* SAME (1* OR first*) SAME hosp*)	Guangdong	暨南大学附属第一医院	广州华侨医院	暨南大学第一临床医学院			The First Affiliated Hospital of Jinan University	Guangzhou Overseas Chinese Hospital
124	AD=(南方医科大学南方医院 OR 第一军医大学第一附属医院 OR 第一军医大学南方医院) OR AD=(china* SAME guangzhou* SAME (zhujiang* OR 2* OR second*) SAME hosp* SAME (so* med* univ* OR (1* OR first*) mil* med* univ*))	Guangdong	南方医科大学第二临床医学院（珠江医院）	第一军医大学第二附属医院（珠江医院）				Zhujiang Hospital of Southern Medical University
125	AD=(首都儿科研究所附属儿童医院) OR AD=(china* SAME beijing* SAME child* SAME (capi* inst* SAME pediatric*) SAME hosp*)	Beijing	首都儿科研究所（附属儿童医院）					Capital Institute of Pediatrics			Comination of institutions and one hospital, query is formed with only the name of the hospital
126			南京医科大学第四临床医学院					The fourth school of clinical medicine,NJMU			Not hospital
127	AD=(广州医科大学附属第二医院 OR 广州医学院第二附属医院) OR AD=(china* SAME guangzhou* SAME (med* univ* OR med* col* OR col* of med*) SAME (2* OR second*) SAME hosp*)	Guangdong	广州医科大学附属第二医院	广州医学院附属第二医院				The Second Affiliated Hospital of Guangzhou Medical University
128	AD=(苏州大学附属第二医院 OR 苏州医学院附属第二医院 OR 核工业总医院 OR 中法友好医院) OR AD=(china* SAME (suzhou* OR soochow) SAME (2* OR second*) SAME (soochow* univ* OR suzhou* univ* OR med* col*) SAME hosp*) OR AD=(china* SAME (suzhou* OR soochow) SAME gen* hosp* SAME nuclear Indu*)	Jiangsu	苏州大学附属第二医院	苏州医学院附属第二医院	核工业总医院	中法友好医院		The Second Affiliated Hospital of Soochow University
129			辅助生殖教育部重点实验室（北京大学）					Key Laboratory of Assisted Reproduction of Peking University			Not hospital
130	AD=(苏州大学附属儿童医院 OR 苏州市儿童医院) OR AD=(china* SAME (suzhou* OR soochow) SAME child* SAME hosp*)	Jiangsu	苏州大学附属儿童医院	苏州市儿童医院				Children's Hospital of Soochow University
131	AD=(陆军军医大学第三附属医院 OR 第三军医大学第三附属医院 OR 大坪医院 OR 陆军军医大学特色医学中心) OR AD=(china* SAME chongqing* SAME daping* SAME hosp*) OR AD=(china* SAME chongqing* SAME (3* OR third*) SAME hosp* SAME ((3* OR third*) mil* med* univ* OR army med* univ* OR AMU))	Chongqing	陆军军医大学第三附属医院	大坪医院	第三军医大学第三附属医院	陆军军医大学特色医学中心		Daping hospital
132	AD=(厦门大学附属第一医院 OR 厦门市第一医院 OR 福建医科大学附属厦门第一医院) OR AD=(china* SAME xiamen* SAME (xiamen univ* OR med* univ*) SAME (1* OR first*) SAME hosp*)	Fujian	厦门大学附属第一医院	厦门市第一医院	福建医科大学附属厦门第一医院			The First Affiliated Hospital of Xiamen University
133	AD=(新疆医科大学第一附属医院) OR AD=(china* SAME (wulumuqi* OR urumqi* OR urumchi*) SAME (med* univ* OR med* col*) SAME (1* OR first) SAME hosp*)	Xinjiang	新疆医科大学第一附属医院					The First Affiliated Hospital of Xinjiang Medical University			English name from hospital logo
134	AD=(广东省中医院 OR 广东省中医药研修院 OR 广东省中医药科学院 OR 广州中医药大学第二附属医院) OR AD=(china* SAME guangzhou* SAME (trad* chin* med* OR TCM*) SAME (acad* SAME chin* med* sci* OR hosp*))	Guangdong	广东省中医院	广州中医药大学第二临床医学院	广东省中医药研修院	广东省中医药科学院	广州中医药大学第二附属医院	Guangdong Provincial Hospital of Chinese Medicine
135	AD=(河北医科大学第二医院) OR AD=(china* SAME shijiazhuang* SAME hebei* SAME med* univ* SAME (2* OR second*) SAME hosp*)	Heibei	河北医科大学第二医院					The Second Hospital of Hebei Medical University
136	AD=(徐州医科大学附属医院 OR 徐州医学院附属医院) OR AD=(china* SAME (xuzhou* OR xvzhou*) SAME (med* univ* OR med* col*) SAME hosp*)	Jiangsu	徐州医科大学附属医院	徐州医学院附属医院				The affiliated Hospital of Xuzhou Medical University
137	AD=(复旦大学附属华东医院) OR AD=(china* SAME shanghai* SAME fudan* univ* SAME huadong* SAME hosp* )	Shanghai	复旦大学附属华东医院					Huadong Hospital Affiliated to Fudan University			English name from hospital logo
138	AD=(浙江大学医学院附属邵逸夫医院) OR AD=(china* SAME hangzhou* SAME zhejiang univ* SAME Sir Run Run Show Hosp* OR Sir Run Run Shaw Hosp*)	Zhejiang	浙江大学医学院附属邵逸夫医院					Sir Run Run Shaw Hospital, Zhejiang University School of Medicine
139	AD=(福建省立医院) OR AD=(china* SAME fuzhou* SAME fujian* SAME med* univ* SAME hosp* SAME (1* OR first*))	Fujian	福建医科大学附属第一医院					The First Affiliated Hospital of Fujian Medical University
140	AD=(广州市第一人民医院 OR 华南理工大学附属第二医院 OR 广州消化疾病中心) OR AD=(china* SAME guangzhou* SAME (people* OR renmin*) SAME hosp* SAME (1* OR first*)) OR AD=(china* SAME guangzhou* SAME (south* china* OR huanan*) SAME univ* SAME (2* OR second*) SAME hosp*) OR AD=(china* SAME guangzhou* SAME (cent* OR ctr*) SAME digest*)	Guangdong	广州市第一人民医院	华南理工大学附属第二医院	广州消化疾病中心			Guangzhou First People's Hospital
141	AD=(江苏省中医院 OR 南京中医学院附属医院) OR AD=(china* SAME (nanjing* OR jiangsu*) SAME (TCM OR trad* chin* med*) SAME hosp*)	Jiangsu	江苏省中医院	南京中医学院附属医院				Jiangsu Province Hospital of Chinese Medicine	Affiliated Hospital of Nanjing University if Chinese Medicine
142	AD=(中国中医科学院西苑医院 OR 中医研究院西苑医院) OR AD=(china* SAME beijing* (xiyuan* OR xi yuan*) SAME hosp*)	Beijing	中国中医科学院西苑医院	中医研究院西苑医院				Xiyuan Hospital CACMS
143	AD=(浙江省人民医院 OR 浙江省立医院 OR 杭州医学院附属人民医院) OR AD=(china* SAME hangzhou* SAME (people* OR renmin* OR provinc*) SAME hosp*)	Zhejiang	浙江省人民医院	浙江省立医院	杭州医学院附属人民医院			Zhejiang provincial people's hospital
144	AD=(上海中医药大学附属龙华医院) OR AD=(china* SAME shanghai* SAME (trad* chin* med* OR TCM*) SAME longhua* SAME hosp*)	Shanghai	上海中医药大学附属龙华医院					Longhua Hospital Shanghai University of Traditional Chinese Medicine
145	AD=(福建省立医院) OR AD=(china* SAME fuzhou* SAME fujian* SAME provinc* SAME hosp*)	Fujian	福建省立医院					Fujian Provincial Hospital
146	AD=(广西医科大学第一附属医院) OR AD=(china* SAME nanning* SAME guangxi* SAME (med* univ* OR med* col* OR col* of med*) SAME (1* OR first*) SAME hosp*)	Guangxi	广西医科大学第一附属医院					The First Affiliated Hospital of Guangxi Medical University
147	AD=(天津市第一中心医院) OR AD=(china* SAME tianjin* SAME ((1* OR first*) SAME (cent* OR ctr*) SAME hosp*))	Tianjin	天津市第一中心医院					Tianjin First Central Hospital
148	AD=(湖南省人民医院 OR 湖南师范大学第一附属医院) OR AD=(china* SAME changsha* SAME ((hunan* SAME normal univ* SAME (1* OR first*)) OR (people* OR renmin*)) SAME hosp*)	Hunan	湖南省人民医院	湖南师范大学第一附属医院				People's Hospital of Hunan Province
149	AD=(昆明医科大学第一附属医院 OR 昆明医学院第一附属医院 OR 云大医院) OR AD=(china* SAME kunming* SAME (med* univ* OR med* col* OR col* of med*) SAME (1* OR first*) SAME hosp*)	Yunnan	昆明医科大学第一附属医院	昆明医学院第一附属医院	云大医院	昆明医科大学第一临床医学院		First Affiliated Hospital of Kunming Medical University
150	AD=(中国中医科学院广安门医院 OR 中国中医研究院广安门医院 OR 中国中医科学院第二临床医药研究所 OR 中国中医研究院第二临床医药研究所) OR AD=(china* SAME beijing* SAME (guang anmen* OR guanganmen* OR guang an'men* OR ((TCM OR trad* chin* med*) SAME (second* OR 2*) SAME (inst* OR ctr* OR cent*))))	Beijing	中国中医科学院广安门医院	中国中医研究院广安门医院	中国中医科学院第二临床医药研究所	中国中医研究院第二临床医药研究所		Guang'anmen Hospital China Academy of Chinese Medical Sciences
151	AD=(大连医科大学附属第一医院) OR AD=(china* SAME dalian* SAME (med* univ* OR med* col* OR col* of med*) SAME (1* OR first*) SAME hosp*)	Liaoning	大连医科大学附属第一医院					The First Affiliated Hospital of Dalian Medical University
152	AD=(新疆维吾尔自治区人民医院) OR AD=(china* SAME hosp* SAME (wulumuqi* OR urumqi* OR urumchi*) SAME (people* OR renmin*))	Xinjiang	新疆维吾尔自治区人民医院					People's Hospital of Xinjiang Uygur Autonomous Region			English name from hospital logo
153	AD=(广州中医药大学第一附属医院) OR AD=(china* SAME guangzhou* SAME (trad* chin* med* OR TCM*) SAME (1* OR first*) SAME hosp*)	Guangdong	广州中医药大学第一附属医院	广州中医药大学第一临床医学院				Guangzhou Traditional Chinese Medicine, First Affiliated Hospital			English name from hospital logo
154	AD=(吉林大学中日联谊医院 OR 白求恩医科大学第三临床学院) OR AD=(china* SAME changchun* SAME jilin* univ* SAME (China-Japan* OR china* japan*) SAME union* hosp*)	Jilin	吉林大学中日联谊医院	白求恩医科大学第三临床学院				China-Japan Union Hospital of Jilin University			English name from hospital logo
155	AD=(北京中医药大学东直门医院) OR AD=(china* SAME beijing* SAME dongzhimen* SAME hosp*)	Beijing	北京中医药大学东直门医院	北京中医药大学第一临床医学院				Dongzhimen Hospital, Beijing University of Chinese Medicine
156	AD=(深圳市人民医院 OR 暨南大学医学院第二附属医院) OR AD=(china* SAME shenzhen* SAME hosp* SAME ((people* OR renmin*) OR (jinan univ* AND (2* OR second*))))	Guangdong	深圳市人民医院	暨南大学医学院第二附属医院				Shenzhen People's Hospital	1st affiliated hospital of southern university of science and technology
157	AD=(山西医科大学第一医院) OR AD=(china* SAME taiyuan* SAME med* univ* SAME (1* OR first*) SAME hosp*)	Shanxi	山西医科大学第一医院					First Hospital of Shanxi Medical University
158	AD=(河北医科大学第三医院 OR 河北省骨科医院) OR AD=(china* SAME shijiazhuang* SAME hebei* SAME (med* univ* OR med* col*) SAME hosp* SAME (3* OR third*)) OR AD=(china* SAME shijiazhuang* SAME hebei* SAME (orthopaed* OR bone*) SAME hosp*)	Heibei	河北医科大学第三医院	河北省骨科医院				The Third Hospital of Hebei Medical University
159	AD=(大连医科大学附属第二医院 OR 大连医科大学附属肿瘤医院) OR AD=(china* SAME dalian* SAME med* univ* SAME (2* OR second* OR canc* OR tumor*) SAME hosp*)	Liaoning	大连医科大学附属第二医院	大连医科大学附属肿瘤医院				The Second Hospital of Dalian Medical University
160	AD=(兰州大学第二医院) OR AD=(china* SAME lanzhou* univ* SAME (2* OR second*) SAME hosp*)	Gansu	兰州大学第二医院					Lanzhou University Second Hospital
161	AD=(宁夏医科大学总医院 OR 宁夏医学院附属医院 OR 宁夏医科大学附属医院) OR AD=(china* SAME yinchuan* SAME ningxia* SAME (med* univ* OR med* col* OR col* of med*) SAME hosp*)	Ningxia	宁夏医科大学总医院	宁夏医学院附属医院	宁夏医科大学附属医院	宁夏医学院临床学院		General Hospital of Ningxia Medical University
162	AD=(烟台毓璜顶医院) OR AD=(china* SAME yantai* SAME (Yuhuangding OR yu huangding*) SAME hosp*)	Shandong	烟台毓璜顶医院					Yantai Liuhuangding Hospital			No English name found
163	AD=(天津中医药大学第一附属医院 OR 天津中医学院第一附属医院) OR AD=(china* SAME tianjin* SAME (TCM OR trad* chin* med*) SAME (first* OR 1*) SAME (univ* OR col*) SAME hosp*)	Tianjin	天津中医药大学第一附属医院	天津中医学院第一附属医院				First Teaching Hospital of Tianjin University of TCM
164	AD=(上海中医药大学附属曙光医院) OR AD=(china* SAME shanghai* SAME (trad* chin* med* OR TCM*) SAME shuguang* SAME hosp*)	Shanghai	上海中医药大学附属曙光医院					Shuguang Hospital			English name from hospital logo
1.Institute of Development and Regenerative Biology, Beijing Institute for Brain Disorders, MOE Key Laboratory of Molecular Cardiovascular Science, The Fourth School of Clinical Medicine of NJMU and Key Laboratory of Assisted Reproduction of Peking University, were excluded

## Sheet: Table S2
Table S2. Six regional statistics and RIPs of China.
Region	regional GDP of 2019 (100 million yuan)	local finical healthcare expenditure in 2018 (100 million yuan)	per capita disposable income in 2019 (yuan)	the number of hospitals in 2018	the number of healthcare workers in 2018 (10,000 persons)	resident population at the end of 2019 (10,000 persons)	RIP
Beijing	35371.3	490.09	67755.9	648	32.61	2154	2675
Shanghai	38155.3	470.12	69441.6	358	23.82	2428	2501
Guangdong	107671	1407.51	39014.3	1553	91.84	11521	1724
Jiangsu	99631.5	845.32	41399.7	1853	73.93	8070	727
Chongqing	23605.8	372.79	28920.4	800	27.28	3124	603
Sichuan	46615.8	880.89	24703.2	2344	74.63	8375	472
Tianjin	14104.3	192.76	42404.1	420	13.25	1562	448
Zhejiang	62351.7	626.2	49898.8	1288	58.94	5850	436
Shandong	71067.5	885.15	31597	2580	96.14	10070	369
Hunan	39752.1	627.1	27679.7	1552	55.78	6918	337
Heilongjiang	13612.7	301	24253.6	1105	29.96	3751	318
Shanxi	25793.2	455.31	24666.3	1175	41.09	3876	301
Jilin	11726.8	281.22	24562.9	780	24.2	2691	295
Liaoning	24909.5	350.62	31819.8	1369	39.19	4352	291
Fujian	42395	441.7	35616.1	641	31.85	3973	273
Hubei	45828.3	575.74	28319.5	995	52.19	5927	214
Anhui	37114	627.1	26415.1	1140	42.7	6366	112
Xinjiang	13597.1	286.14	23103.4	907	22.71	2523	100
Heibei	35104.5	691.33	25664.7	2108	62.4	7592	94
Henan	54259.2	928.95	23902.7	1825	86.32	9640	83
Shaanxi	17026.7	358.99	23828.5	1368	33.09	3729	55
Gansu	8718.3	313.53	19139	626	20.7	2647	38
Yunnan	23223.8	575.42	22082.4	1280	38.98	4858	36
Ningxia	3748.48	105.55	24411.9	231	6.58	695	24
Jiangxi	24757.5	585.47	26262.5	716	32.58	4666	21
Guangxi	21237.1	546.52	23328.2	624	42.04	4960	14
Guizhou	16769.3	481.8	20397.4	1309	32.34	3623	0
Inner Mongolia	17212.5	315.62	30555	818	24.14	2540	0
Hainan	5308.93	144.46	26679.5	218	8.14	945	0
Qinghai	2965.95	141.6	22617.7	220	5.94	608	0
Tibet	1697.82	106.93	19501.3	158	3.68	351	0
Mean	31784.9	497.191	30643.3	1064.81	39.6465	4528.55	405.194
Std	25527.3	281.25	12165.9	622.749	24.6981	2865.02	661.806

## Sheet: Table S3
Table S3. 24 Keywords of digital health.
Medication reminder app
Smart drug
Digital health application
Digital component integrated with either a drug biologic
Trial management software
Electronic Health
eHealth
Electronic data capture
Virtual medicine
Remote trials
Internet medical
Electronic medical record systems
Clinical staffing management tools
Length of stay monitoring management tools
Computer aided detection systems
Electronic health record
Health information portals
Health information technology
Computer aided diagnosis systems
Blood glucose sensors
Heart rate monitoring tools
Artificial pancreas
Personalized drug delivery systems
Connected drug deliver device

## Sheet: Table S4
Table S4. Hospital innovation performance evaluation system for 159 hospitals.
No.	ID	NA	NP	PAR	PHCA	PHA	AI	PAIP	PGIP	PUP	PDP	CNP	PI	PTR	PLR	NPMA	NAMP	HMP	HMA	Factor1	Factor2	Factor3	Factor4	Factor5	initial scores	initial rankings	NA-coded	PHCA-coded	PHA-coded	AI-coded	PAIP-coded	PGIP-coded	PUP-coded	PDP-coded	CNP-coded	PI-coded	PTR-coded	PLR-coded	NPMA-coded	NAMP-coded	HMP-coded	HMA-coded	score	hospitals	Region	hospital innovation performance rankings of this study	2018 Chinese Hospitals' Competitiveness Rankings	2017 Chinese Hospital Science and Technology Evaluation Metrics	2018 China's Hospital Rankings
1	1	15581	954	0.0612284	0.00539118	0.000513446	0.015498	0.50838	0.0953868	0.893072	0.0115303	0.627876	0.121592	0.0115303	0	0.0268275	0.438151	0.0890976	0.0167512	-0.547645	0.821705	2.45789	-0.0954151	0.634212	0.501143	32	6.6176	0.661409	0.997981	-0.637265	1.60645	-4.14024	-0.76392	0.940176	-0.301059	-1.23108	1.48722	1.51051	1.69349	1.12543	0.376641	1.83667	11.78	Peking Union Medical College Hospital	Beijing	63	1	3	1
2	2	18578	1588	0.0854774	0.00608246	0.000322962	0.0339514	0.620903	0.188286	0.808559	0.00251888	1.31359	0.0207807	0.0497478	0.0125944	0.0412854	0.482994	0.0484884	0.0288513	-0.175033	2.08951	2.70359	-0.495477	0.267069	0.961542	11	8.96567	0.661409	0.997981	-0.637265	1.60645	0.766247	-0.76392	0.940176	-0.301059	5.29789	1.48722	2.10611	4.53696	1.12543	0.376641	4.39746	31.5634	West China School ,Sichuan University	Sichuan	8	2	1	2
3	3	8514	2536	0.297862	0.00599013	0.000234907	0.00026427	0.36238	0.141955	0.847788	0.0102523	1.01577	0.0299683	0.0201103	0.00315456	0.0791636	0.265772	0.0481071	0.0456894	-0.0460828	4.91934	0.0808965	-1.52541	0.011789	0.977513	9	4.26954	0.661409	0.997981	1.56626	1.60645	0.766247	-0.76392	0.940176	-0.301059	0.945241	1.48722	1.51051	7.38043	1.12543	0.376641	5.67785	28.2464	Chinese PLA General Hospital	Beijing	9	100	2	3
4	4	5196	177	0.0340646	0.00673594	0.000384911	0.015498	1.83605	0.525394	0.457601	0.0169482	3.72295	0.0466075	0.0338964	0	0.0269438	0.790916	0.152534	0.0202078	1.20606	0.418316	0.279549	1.399	0.191071	0.804951	17	-0.426592	0.661409	0.997981	0.831755	3.86333	5.67274	3.42465	0.940176	0.975614	-1.23108	1.48722	1.51051	1.69349	1.12543	1.89083	1.83667	25.2541	Ruijin Hospital, Shanghai Jiaotong University School of Medicine	Shanghai	14	4	6	4
5	5	1413	79	0.055909	0	0	0.015498	0.468295	0.177193	0.822681	0	3.2401	0.00316416	0	0	0.00990793	0.177193	0.0253133	0.00849251	-0.424715	-0.349699	-0.799755	-0.297178	-0.799723	-0.493376	127	-0.426592	-5.40572	0.997981	-0.637265	1.60645	0.766247	-0.76392	0.940176	-0.301059	5.29789	1.48722	1.51051	1.69349	1.12543	-1.13755	1.83667	8.58995	Xijing hospital	Shaanxi	87	100	8	7
6	6	6755	465	0.0688378	0.0131754	0.00177646	0.015498	0.812886	0.301069	0.694609	0.00430098	2.77198	0.0236554	0.146233	0.0365584	0.0312361	0.453754	0.0688157	0.023094	0.404295	0.927337	0.659207	0.325147	1.71843	0.613332	27	1.92147	0.661409	0.997981	-0.637265	1.60645	0.766247	-0.76392	0.940176	-0.301059	3.12156	1.48722	2.70171	1.69349	1.12543	0.376641	3.11706	18.8146	Zhongshan Hospital, Fudan University	Shanghai	30	3	4	5
7	7	8671	210	0.0242186	0.00830353	0.000461307	0.015498	1.33327	0.352364	0.633303	0.014285	2.63797	0.0619018	0.0380934	0	0.0215661	0.890434	0.157135	0.0139545	0.468538	0.0506209	1.1623	1.15002	0.43859	0.581098	29	4.26954	0.661409	0.997981	0.831755	1.60645	0.766247	-0.76392	0.940176	-0.301059	-1.23108	1.48722	1.51051	1.69349	4.30077	1.89083	1.83667	20.497	The First Affiliated Hospital,Sun Yat-sen University	Guangdong	28	6	22	6
8	8	6590	355	0.0538694	0.00424886	0.000455235	0.015498	0.512662	0.214078	0.785893	0	1.90981	0.0366187	0.0338019	0.0112673	0.0218513	0.405622	0.0619701	0.0172989	-0.0521911	0.406352	0.439942	0.0451211	0.0774828	0.171505	53	1.92147	0.661409	0.997981	-0.637265	1.60645	0.766247	-0.76392	0.940176	-0.301059	-1.23108	1.48722	1.51051	1.69349	1.12543	0.376641	1.83667	11.9904	Tongji Hospital	Hubei	57	9	7	8
9	9	5204	366	0.0703304	0.00634126	0.000576479	0.015498	1.19669	0.434414	0.546433	0.0191252	3.43433	0.00478129	0.0683041	0	0.0351652	0.499986	0.0901615	0.0230591	0.969585	1.16747	0.20156	0.429402	0.333826	0.779536	19	-0.426592	0.661409	0.997981	-0.637265	1.60645	5.67274	-0.76392	0.940176	0.975614	5.29789	1.48722	1.51051	1.69349	1.12543	0.376641	3.11706	23.6348	Huashan Hospital Fudan University	Shanghai	18	7	17	9
10	10	5716	685	0.119839	0.00349894	0.000699789	0.015498	0.534299	0.162041	0.804368	0.0321163	1.46567	0.0645976	0.109487	0.00145983	0.0346395	0.289047	0.043795	0.0213436	-0.260048	1.31401	0.256226	-0.374213	0.466604	0.220818	48	1.92147	0.661409	0.997981	-0.637265	1.60645	0.766247	-0.76392	0.940176	-0.301059	-1.23108	1.48722	1.51051	1.69349	1.12543	0.376641	1.83667	11.9904	Peking University Third Hospital	Beijing	58	11	9	11
11	11	8949	482	0.0538607	0.004805	0.000223488	0.015498	0.269704	0.0892098	0.90662	0.00207465	0.475094	0.115662	0.0228211	0.00414929	0.0176556	0.327794	0.0394183	0.0138563	-0.498317	0.219278	0.946273	-0.347855	-0.128914	0.00775499	72	4.26954	0.661409	0.997981	-0.637265	1.60645	-4.14024	-0.76392	0.940176	-0.301059	-1.23108	1.48722	1.51051	1.69349	1.12543	0.376641	1.83667	9.43193	The First Hospital of China Medical University	Liaoning	83	13	28	15
12	12	5791	1343	0.231911	0.00500776	0	0.015498	0.300072	0.0491433	0.933724	0.0171257	0.524196	0.0967975	0.00744596	0.00148919	0.0383353	0.1653	0.0268055	0.0269383	-0.770822	1.92694	-0.176459	-0.853277	-0.592054	-0.0365358	77	1.92147	0.661409	0.997981	-0.637265	1.60645	-4.14024	-4.95249	0.940176	-0.301059	-1.23108	1.48722	1.51051	1.69349	-2.04991	-1.13755	3.11706	-0.513842	Union Hospital, Tongji Medical College of Huazhong University of Science and Technology	Hubei	124	14	13	12
13	13	6125	178	0.0290612	0.0065306	0.00163265	0.015498	1.21903	0.342677	0.646031	0.0112353	1.43812	0.0266839	0.0674119	0.0112353	0.0200816	0.690972	0.117971	0.0161632	0.40987	0.0568946	0.598981	0.955841	1.60602	0.453235	33	1.92147	0.661409	0.997981	-0.637265	1.60645	0.766247	-0.76392	0.940176	-0.301059	3.12156	1.48722	1.51051	1.69349	1.12543	1.89083	1.83667	17.8572	The Second Xiangya Hospital of Central South University	Hunan	34	17	24	16
14	14	10529	123	0.011682	0.00655332	0.000379903	0.015498	0.373953	0.113812	0.658483	0.227624	1.09747	0.03455	0.0325177	0	0.00227942	0.195106	0.0569059	0.00227942	-0.377716	-0.971199	1.55779	0.194803	0.109907	-0.0183795	75	4.26954	0.661409	0.997981	-0.637265	1.60645	-4.14024	-0.76392	-4.09423	-0.301059	-1.23108	1.48722	1.51051	-3.99345	1.12543	0.376641	1.83667	-1.28941	The First Affiliated Hospital, Zhejiang University	Zhejiang	129	10	5	14
15	15	17470	298	0.0170578	0.00423583	0.00057241	0.015498	0.614073	0.204691	0.788564	0.00671118	1.0503	-0.0419449	0.0100668	0.00335559	0.0137951	0.808698	0.0838898	0.0110475	-0.164234	-0.125243	3.07266	0.284407	0.587176	0.625043	26	6.6176	0.661409	0.997981	0.097245	1.60645	0.766247	-0.76392	0.940176	-0.301059	5.29789	1.48722	1.51051	1.69349	4.30077	0.376641	1.83667	27.1253	Peking University First Hospital	Beijing	12	5	14	10
16	16	5019	283	0.0563856	0.0051803	0.00079697	0.015498	0.961097	0.441681	0.547684	0.0106003	2.55115	0.0353344	0.0812692	0	0.0322773	0.572418	0.116604	0.0213189	1.08841	0.965101	0.25615	0.530248	0.698098	0.818761	15	-0.426592	0.661409	0.997981	-0.637265	1.60645	5.67274	-0.76392	0.940176	-0.301059	-1.23108	1.48722	1.51051	1.69349	1.12543	1.89083	1.83667	16.063	Peking University People's Hospital	Beijing	39	8	10	13
17	17	9390	734	0.0781682	0.0055378	0.000425985	0.015498	0.502718	0.138963	0.854212	0.0068119	0.952303	0.0480239	0.0217981	0	0.012673	0.162123	0.0490457	0.0082002	-0.391874	0.0750116	0.95308	-0.531693	0.0448417	0.0157671	70	4.26954	0.661409	0.997981	-0.637265	1.60645	0.766247	-0.76392	0.940176	-0.301059	-1.23108	1.48722	1.51051	1.69349	-2.04991	0.376641	1.83667	11.1631	Nanfang hospital	Guangdong	69	12	15	17
18	18	4351	293	0.0673407	0.00919327	0.000229832	0.015498	0.662093	0.218423	0.737176	0.0443671	1.70984	0.0341285	0.00341285	0	0.0351642	0.522166	0.0784956	0.0199954	0.181394	1.04469	0.0240527	0.149464	-0.121425	0.326491	40	-0.426592	0.661409	0.997981	-0.637265	1.60645	0.766247	-0.76392	0.940176	-0.301059	-1.23108	1.48722	1.51051	1.69349	1.12543	0.376641	1.83667	9.6423	Renji Hospital, Shanghai Jiaotong University School of Medicine	Shanghai	79	16	19	20
19	19	5337	37	0.00693272	0.00524638	0.000936854	0.0284335	0.97271	0.594434	0.405296	0	4.59335	-0.00675493	0.378276	0	0.00430953	0.621454	0.135099	0.00356005	1.31146	-0.776239	0.466505	0.641086	0.809189	0.588474	28	1.92147	0.661409	0.997981	-0.637265	1.60645	5.67274	3.42465	0.940176	0.975614	5.29789	2.07363	1.51051	-1.14998	1.12543	1.89083	1.83667	28.1482	The Second Affiliated Hospital of Zhejiang University School of Medicine	Zhejiang	10	22	23	19
20	20	3742	2085	0.557187	0.00641367	0	0.015498	0.549158	0.221102	0.76978	0.00911267	2.01726	0.0208632	0.0268584	0	0.0692141	0.12422	0.0206234	0.047568	-0.0492679	4.44762	-0.833913	-1.31598	-0.682082	0.660825	22	-0.426592	0.661409	0.997981	-0.637265	1.60645	0.766247	-0.76392	0.940176	-0.301059	5.29789	1.48722	1.51051	7.38043	-2.04991	-1.13755	5.67785	21.0099	The First Hospital Affiliated to AMU (Southwest Hospital)	Chongqing	24	100	29	28
21	21	14410	633	0.0439278	0.00791117	0.00104094	0.015498	0.865705	0.187991	0.786717	0.0252761	0.840429	0.0537116	0.0568711	0	0.0405274	0.922576	0.0774079	0.0336572	-0.232351	1.42161	2.2273	0.836354	1.12215	0.810851	16	4.26954	0.661409	0.997981	-0.637265	1.60645	0.766247	-0.76392	0.940176	-0.301059	-1.23108	1.48722	1.51051	1.69349	7.47611	0.376641	4.39746	23.2499	Xiangya Hospital Central South University	Hunan	19	15	20	18
22	22	25033	1149	0.0458994	0.00711061	0.000399473	0.015498	0.367273	0.0974752	0.88598	0.0156657	0.77458	0.0409048	0.0400345	0.000870314	0.0203332	0.44299	0.0539595	0.0145408	-0.58816	0.639036	4.50054	-0.434727	0.601292	0.87075	14	8.96567	0.661409	0.997981	-0.637265	1.60645	-4.14024	-0.76392	0.940176	-0.301059	-1.23108	1.48722	1.51051	1.69349	1.12543	0.376641	1.83667	14.1281	Jiangsu Provincial Hospital	Jiangsu	46	24	11	21
23	23	5383	359	0.0666913	0.00501578	0	0.015498	1.19774	0.451241	0.534804	0.0139272	1.81611	0.0389961	0.167126	0	0.033067	0.495808	0.0640651	0.0235927	1.02224	1.09956	0.158242	0.256214	-0.429977	0.740333	21	1.92147	0.661409	0.997981	-0.637265	1.60645	5.67274	-0.76392	0.940176	-0.301059	-1.23108	1.48722	1.51051	1.69349	1.12543	0.376641	3.11706	18.1772	Qilu Hospital of Shandong University	Shandong	33	18	30	26
24	24	4874	327	0.0670905	0.00574476	0.00061551	0.015498	0.810373	0.10703	0.767561	0.125378	1.04278	0.136081	0.0672762	0	0.0270824	0.403657	0.0550442	0.0221583	-0.518633	0.500111	0.170325	0.543025	0.326421	-0.0285073	76	-0.426592	0.661409	0.997981	0.097245	1.60645	-4.14024	-0.76392	-2.83563	-0.301059	-1.23108	1.48722	1.51051	1.69349	1.12543	0.376641	1.83667	1.69451	Changhai hospital	Shanghai	117	100	16	24
25	25	8798	1027	0.116731	0.00545578	0.000227324	0.015498	0.696196	0.107107	0.888988	0.0038948	0.223951	0.12512	0.0331058	0	0.0163673	0.140213	0.0262899	0.0138668	-0.607367	0.415539	0.631032	-0.580642	-0.29038	-0.0902872	84	4.26954	0.661409	0.997981	-0.637265	1.60645	-4.14024	-0.76392	0.940176	-0.301059	-1.23108	1.48722	1.51051	1.69349	-2.04991	-1.13755	1.83667	4.7424	The first Affiliated Hospital of Zhengzhou University	Henan	107	34	31	22
26	26	4415	759	0.171914	0.003171	0	0.015498	0.990764	0.210801	0.695643	0.0922254	2.01447	0.0467715	0.0316201	0.00527002	0.034881	0.202896	0.0461127	0.024009	-0.177184	1.34322	-0.197582	-0.0472418	-0.537138	0.155981	54	-0.426592	-2.37216	0.997981	-0.637265	1.60645	0.766247	-0.76392	-0.318425	-0.301059	-1.23108	1.48722	1.51051	1.69349	1.12543	0.376641	3.11706	6.63053	Shanghai Ninth People‘s Hospital, Shanghai JiaoTong University School of Medicine	Shanghai	96	19	21	29
27	27	5352	193	0.0360612	0.00691329	0.000560537	0.015498	1.35744	0.310865	0.668359	0.0207243	2.7926	0.0323817	0.0103622	0	0.015695	0.435211	0.113984	0.0113976	0.215809	-0.211821	0.298698	0.791543	0.251767	0.184198	51	1.92147	0.661409	0.997981	0.831755	1.60645	0.766247	-0.76392	0.940176	-0.301059	-1.23108	1.48722	1.51051	1.69349	1.12543	1.89083	1.83667	14.9736	Shanghai Sixth People's Hospital Affiliated to Shanghai Jiaotong University	Shanghai	44	25	41	33
28	28	1680	126	0.0749996	0.0220237	0.0017857	0.00952375	1.30942	0.396794	0.587255	0.0158718	2.59503	0.0297595	0.063487	0	0.0898804	1.19832	0.182525	0.0589282	1.16696	3.78759	-0.232291	2.1758	2.13239	1.54673	2	-0.426592	6.72854	1.77065	0.831755	1.60645	0.766247	-0.76392	0.940176	-0.301059	0.945241	1.48722	1.51051	7.38043	7.47611	1.89083	5.67785	37.5204	Fundan University Shanghai Cancer Center	Shanghai	3	100	38	25
29	29	1824	268	0.146929	0.00438594	0	0.015498	0.488788	0.138055	0.813402	0.0485057	0.865639	0.041976	0.0708929	0	0.00932012	0.0634305	0.00746241	0.00822364	-0.375906	-0.182058	-0.664764	-0.626969	-0.821036	-0.430294	117	-0.426592	0.661409	0.997981	1.56626	1.60645	0.766247	-0.76392	0.940176	-0.301059	-1.23108	1.48722	1.51051	1.69349	-2.04991	-1.13755	1.83667	7.15629	Guangdong Provincial People's Hospital	Guangdong	93	23	59	27
30	30	2800	139	0.0496427	0.0132142	0.00357142	0.015498	0.84886	0.215812	0.73376	0.0503561	1.06467	0.0773326	0.0935185	0	0.0167857	0.338105	0.0431624	0.0153571	0.25061	-0.00508903	0.0327925	0.306758	3.73621	0.260628	44	-0.426592	3.69497	2.54331	0.831755	1.60645	0.766247	-0.76392	0.940176	-0.301059	-1.23108	1.48722	1.51051	1.69349	1.12543	0.376641	1.83667	15.6902	Beijing Tongren Hospital, CMU	Beijing	40	39	63	36
31	31	4127	157	0.0380421	0.011873	0.00145384	0.015498	1.19738	0.401248	0.592319	0.00636902	2.52213	0.0636902	0.0700592	0	0.0186576	0.490415	0.101904	0.0130845	0.90067	0.0410265	0.134662	0.593372	1.31632	0.526888	30	-0.426592	0.661409	0.997981	-0.637265	1.60645	0.766247	-0.76392	0.940176	-0.301059	-1.23108	1.48722	1.51051	1.69349	1.12543	1.89083	1.83667	11.1565	Fuwai hospital, CAMS&PUMC	Beijing	70	100	26	23
32	32	4015	93	0.0231631	0.0117061	0.000747196	0.0333125	1.63423	0.655843	0.344049	0	2.8384	0.0322546	0.0752607	0.0752607	0.030386	1.31169	0.258037	0.0226649	1.88173	0.414478	0.197893	2.29291	0.765302	1.17309	5	-0.426592	0.661409	0.997981	-0.637265	2.73489	10.5792	3.42465	0.940176	-0.301059	-1.23108	1.48722	3.2973	1.69349	7.47611	3.40502	3.11706	37.2185	Cancer Hospital Chinese Academy of Medical Sciences	Beijing	4	100	12	30
33	33	4502	1057	0.234784	0.0111062	0.000666369	0.015498	0.178806	0.0946065	0.896869	0.00851458	0.910114	-0.0175022	0.0160831	0.00189213	0.0182141	0.0775773	0.015137	0.0111062	-0.355836	0.820669	-0.301599	-1.32253	-0.0103974	-0.144406	91	-0.426592	0.661409	0.997981	1.56626	1.60645	-4.14024	-0.76392	0.940176	-0.301059	5.29789	1.48722	1.51051	1.69349	-2.04991	-1.13755	1.83667	8.77877	General Hospital of Eastern Theater Command	Jiangsu	86	100	36	100
34	34	3323	129	0.0388202	0.00601864	0.000300932	0.015498	0.565848	0.0852647	0.821642	0.093016	0.627858	0.0639485	0.0542594	0	0.00692144	0.178281	0.0310053	0.00601864	-0.655813	-0.658811	-0.241719	-0.0660399	-0.337316	-0.507878	129	-0.426592	0.661409	0.997981	-0.637265	1.60645	-4.14024	-0.76392	-0.318425	-0.301059	-1.23108	1.48722	1.51051	1.69349	1.12543	0.376641	1.83667	3.47721	Beijing Tiantan Hospital, Capital Medical University	Beijing	114	32	37	35
35	35	7520	346	0.0460106	0.00797871	0.000664893	0.015498	0.722522	0.193636	0.780324	0.0260108	1.43637	0.0354036	0.106933	0	0.0107713	0.234097	0.0606919	0.00731382	-0.249695	-0.320446	0.734887	-0.0190175	0.311537	-0.00993938	74	1.92147	0.661409	0.997981	-0.637265	1.60645	0.766247	-0.76392	0.940176	-0.301059	-1.23108	1.48722	1.51051	1.69349	1.12543	0.376641	1.83667	11.9904	The First Affiliated Hospital of Guangzhou Medical University	Guangdong	59	28	40	31
36	36	3317	224	0.0675307	0.00391919	0	0.015498	1.11602	0.383911	0.61158	0.00446409	2.71863	0.0145083	0.0624972	0	0.0280373	0.41516	0.0892817	0.0214048	0.612703	0.686543	-0.307345	0.531372	-0.514493	0.381053	37	-0.426592	0.661409	0.997981	0.831755	1.60645	0.766247	-0.76392	0.940176	-0.301059	5.29789	1.48722	1.51051	1.69349	1.12543	0.376641	1.83667	17.6403	Xinhua Hospital Affiliated to Shanghai Jiaotong University School of Medicine	Shanghai	35	24	39	45
37	37	4464	802	0.179659	0.00582436	0.000448028	0.015498	0.0897744	0.0299248	0.965075	0.00498747	0.183289	0.0801112	0.00249373	0	0.00940858	0.0523684	0.00623434	0.00851253	-0.818884	0.0910985	-0.272079	-1.07838	-0.261572	-0.495348	128	-0.426592	0.661409	0.997981	-0.637265	1.60645	-4.14024	-9.14107	0.940176	-0.301059	-1.23108	1.48722	1.51051	1.69349	-2.04991	-1.13755	1.83667	-8.33087	Shengjing hospital of China medical university	Liaoning	147	21	51	41
38	38	6204	82	0.0132173	0.013862	0.00080593	0.0276434	2.41434	0.695037	0.292647	0	3.90196	0.0640166	0.13413	0.0243873	0.0430367	3.2557	0.256066	0.0309477	2.02358	1.01396	0.739908	2.96721	1.06499	1.55214	1	1.92147	3.69497	0.997981	-0.637265	4.99177	10.5792	3.42465	0.940176	0.975614	-1.23108	1.48722	2.10611	4.53696	7.47611	3.40502	4.39746	49.0664	Sun Yat-sen University Cancer Center	Guangdong	1	100	18	37
39	39	4202	237	0.0564016	0.00737742	0.000713944	0.015498	0.649762	0.0970423	0.898696	0.00421923	0.421923	0.117084	0.0337539	0	0.0190385	0.337539	0.0464115	0.0171347	-0.601016	0.0725027	-0.0493199	0.223928	0.264638	-0.23597	100	-0.426592	0.661409	0.997981	-0.637265	1.60645	-4.14024	-0.76392	0.940176	-0.301059	-1.23108	1.48722	1.51051	1.69349	1.12543	0.376641	1.83667	4.73581	Nanjing Drum Tower Hospital	Jiangsu	108	38	43	34
40	40	1499	125	0.0833884	0.00400264	0	0.015498	0.735941	0.199984	0.775938	0.0239981	1.75986	0.0679946	0.0239981	0	0.0240159	0.287977	0.0399968	0.0166777	-0.0939774	0.42534	-0.669481	-0.0277057	-0.630387	-0.118475	89	-0.426592	0.661409	0.997981	-0.637265	1.60645	0.766247	-0.76392	0.940176	-0.301059	-1.23108	1.48722	1.51051	1.69349	1.12543	0.376641	1.83667	9.6423	Eye & Ent Hospital of Fudan University	Shanghai	80	100	82	47
41	41	7123	189	0.0265337	0.00407131	0.00014039	0.015498	0.380932	0.121687	0.87297	0.00529073	0.629596	0.0370351	0.0476165	0	0.00308858	0.116396	0.0264536	0.00266741	-0.463585	-0.709016	0.583183	-0.508714	-0.429946	-0.286822	106	1.92147	0.661409	0.997981	-0.637265	1.60645	0.766247	-0.76392	0.940176	-0.301059	-1.23108	1.48722	1.51051	-3.99345	-2.04991	-1.13755	1.83667	1.61389	The First Affiliated Hospital of Chongqing Medical University	Chongqing	118	45	45	59
42	42	3083	60	0.0194615	0.00616281	0.000324358	0.015498	1.34978	0.383269	0.5999	0.0166639	2.96617	0.0458257	0	0	0.00194615	0.0999833	0	0.00129743	0.882557	-0.716737	-0.324432	-0.489889	-0.383523	0.109681	60	-0.426592	0.661409	0.997981	-0.637265	1.60645	0.766247	-0.76392	0.940176	-0.301059	-1.23108	1.48722	1.51051	-3.99345	-2.04991	-1.13755	1.83667	-0.734177	Beijing Anzhen Hospital, Capital Medical University	Beijing	125	26	44	32
43	43	2993	191	0.0638154	0.00367523	0.000668224	0.015498	0.9633	0.319355	0.623004	0.0523533	3.62808	0.0615151	0.0785299	0.0732946	0.0217173	0.340296	0.0785299	0.0130304	0.385824	0.226982	-0.104098	0.27725	0.386109	0.232412	46	-0.426592	0.661409	0.997981	-0.637265	1.60645	0.766247	-0.76392	0.940176	0.975614	-1.23108	1.48722	3.2973	1.69349	1.12543	0.376641	1.83667	12.7058	Xuanwu Hospital, Capital Medical University	Beijing	55	37	34	40
44	44	6370	239	0.0375196	0.00675038	0.000470957	0.015498	0.627589	0.205012	0.794946	0	1.18405	0.0407933	0.0209196	0.00836785	0.0211931	0.56483	0.146437	0.0153846	-0.223075	0.0699334	0.526294	0.865433	0.257043	0.108777	61	1.92147	0.661409	0.997981	-0.637265	1.60645	0.766247	-0.76392	0.940176	-0.301059	-1.23108	1.48722	1.51051	1.69349	1.12543	1.89083	1.83667	13.5046	The First Affiliated Hospital of Soochow University	Jiangsu	48	33	100	50
45	45	3954	156	0.0394536	0.00758723	0.000252908	0.015498	0.724313	0.230754	0.762772	0.00640985	1.94859	0.0160246	0.0256394	0	0.0144157	0.365361	0.0897378	0.0118867	-0.0634503	-0.217182	-0.136224	0.404406	-0.293898	-0.0852469	80	-0.426592	0.661409	0.997981	-0.637265	1.60645	0.766247	-0.76392	0.940176	-0.301059	5.29789	1.48722	1.51051	1.69349	1.12543	0.376641	1.83667	16.1713	Tianjin Medical University General Hospital	Tianjin	38	30	46	57
46	46	16484	973	0.0590269	0.0043072	0.000242659	0.015498	0.302155	0.131551	0.864328	0.00411095	1.22198	0.00256935	0.0267212	0	0.00509585	0.08633	0.0174716	0.00400388	-0.447152	-0.137556	2.42965	-1.032	-0.0876293	0.230333	47	6.6176	0.661409	0.997981	-0.637265	1.60645	0.766247	-0.76392	0.940176	-0.301059	5.29789	1.48722	1.51051	-1.14998	-2.04991	-1.13755	1.83667	15.6825	Shandong Provincial Hospital	Shandong	41	29	71	58
47	47	10027	305	0.0304178	0.00518599	0.000299192	0.015498	0.399987	0.177043	0.796695	0.0262286	0.357365	0.0836038	0.16065	0	0.00558492	0.183601	0.0327858	0.0048868	-0.226852	-0.534146	1.31084	-0.405358	-0.0507051	0.0396448	66	4.26954	0.661409	0.997981	-0.637265	1.60645	0.766247	-0.76392	0.940176	-0.301059	-1.23108	1.48722	1.51051	-1.14998	1.12543	0.376641	1.83667	11.495	The First Bethune Hospital of Jilin University	Jilin	65	35	35	46
48	48	3180	100	0.0314464	0.00566036	0.000628929	0.015498	0.979902	0.389961	0.609939	0	3.78962	0.0624938	0.119988	0	0.00566036	0.179982	0.029997	0.00283018	0.80478	-0.519809	-0.190076	-0.404278	0.155684	0.17287	52	-0.426592	0.661409	0.997981	-0.637265	1.60645	0.766247	-0.76392	0.940176	0.975614	-1.23108	1.48722	1.51051	-1.14998	1.12543	0.376641	1.83667	8.0755	China-Japan Friendship Hospital	Beijing	90	42	48	42
49	49	1792	365	0.203682	0.00725442	0.000558033	0.015498	0.128764	0.0273965	0.671214	0.301362	0.271225	0.148626	0	0	0.0106026	0.0520534	0.0054793	0.00837049	-0.433011	-0.133385	-0.464544	-0.505536	0.0279584	-0.363627	112	-0.426592	0.661409	0.997981	-0.637265	1.60645	-4.14024	-0.76392	-4.09423	-0.301059	-1.23108	1.48722	1.51051	1.69349	-2.04991	-1.13755	1.83667	-4.98813	Children's Hospital of Fudan University	Shanghai	139	100	98	52
50	50	16889	142	0.00840783	0.00544733	0.000296051	0.015498	0.23942	0.00704176	0.985846	0.00704176	0.0492923	0.204211	0.0563341	0	0.000473681	0.0563341	0.00704176	0.000414471	-0.93569	-0.998295	3.08952	-0.55922	0.259522	0.0161411	69	6.6176	0.661409	0.997981	-0.637265	1.60645	-4.14024	-9.14107	0.940176	-0.301059	-3.40741	1.48722	1.51051	-3.99345	-2.04991	-1.13755	1.83667	-9.14995	Renmin hospital of Wuhan university	Hubei	150	36	62	44
51	51	4721	1400	0.296547	0.00699003	0.00127091	0.015498	0.267141	0.0621424	0.937136	0.000714281	0.364283	0.096785	0.0235713	0	0.022241	0.0749995	0.0164285	0.0139801	-0.634926	1.19034	-0.243168	-1.40192	0.848758	-0.151475	92	-0.426592	0.661409	0.997981	-0.637265	1.60645	-4.14024	-4.95249	0.940176	-0.301059	-1.23108	1.48722	1.51051	1.69349	-2.04991	-1.13755	1.83667	-4.1423	The first Affiliated Hospital of Xi'an Jiaotong Universtiy	Shaanxi	137	43	32	48
52	52	1013	106	0.104639	0	0	0.015498	0.509386	0.150929	0.726347	0.12263	0.773512	0.10848	0.00943307	0	0.00296147	0.0282992	0	0.00197431	-0.122413	-0.623593	-0.72765	-0.717514	-0.721556	-0.434017	119	-0.426592	-5.40572	0.997981	0.831755	1.60645	0.766247	-0.76392	-2.83563	-0.301059	-1.23108	1.48722	1.51051	-3.99345	-2.04991	-1.13755	1.83667	-9.10809	Beijing Children's Hospital, Capital Medical University	Beijing	149	100	65	51
53	53	2474	5	0.00202101	0.00646723	0.000404202	0.015498	2.79441	0	0.798403	0.199601	0	0	0	0	0.0363782	17.9641	0.399202	0.0363782	-1.16383	-0.21096	-0.347751	6.91134	0.657278	-0.0881279	83	-0.426592	0.661409	0.997981	-0.637265	4.99177	-4.14024	-0.76392	-2.83563	-0.301059	5.29789	1.48722	1.51051	1.69349	7.47611	3.40502	4.39746	22.8141	Zhongda Hospital Southeast University	Jiangsu	20	51	81	55
54	54	2445	1	0.000408996	0.00449896	0	0.015498	0	0.990099	0	0	2.9703	0	0.990099	0	0	0	0	0	3.51174	-0.358682	-0.325663	-1.42158	-0.593228	1.27816	4	-0.426592	0.661409	0.997981	-0.637265	1.60645	10.5792	3.42465	0.940176	-0.301059	5.29789	3.24645	1.51051	-3.99345	-2.04991	-1.13755	1.83667	21.5556	West China School / Hospital of stomatology	Sichuan	23	100	25	65
55	55	5297	139	0.0262412	0.00755143	0.000566357	0.015498	1.10064	0.100712	0.856054	0.0431624	1.33084	0.120495	0.00719373	0	0.0149141	0.568304	0.0863247	0.0134038	-0.763823	-0.418568	0.296967	0.867185	0.220382	-0.292429	107	-0.426592	0.661409	0.997981	-0.637265	1.60645	-4.14024	-0.76392	0.940176	-0.301059	-1.23108	1.48722	1.51051	1.69349	1.12543	0.376641	1.83667	4.73581	Sun Yat-sen Memorial Hospital, Sun Yat-den University	Guangdong	109	27	49	43
56	56	6959	330	0.0474205	0.00632274	0.000431096	0.015498	0.830278	0.14545	0.812097	0.042423	0.99997	0.14242	0.0484834	0	0.014801	0.312112	0.0393927	0.0109211	-0.207582	-0.0624088	0.644406	-0.111385	0.122635	0.0329668	68	1.92147	0.661409	0.997981	1.56626	1.60645	0.766247	-0.76392	0.940176	-0.301059	-1.23108	1.48722	1.51051	1.69349	1.12543	0.376641	1.83667	14.1939	Shanghai Changzheng Hospital	Shanghai	45	100	47	68
57	57	3169	6	0.00189334	0.00536445	0	0.015498	1.33111	0.332779	0.665557	0	1.66389	-0.0831947	0.332779	0	0	0	0	0	-0.00568879	-1.00574	-0.33552	-0.284878	-0.917562	-0.352923	111	-0.426592	0.661409	0.997981	1.56626	1.60645	0.766247	-0.76392	0.940176	-0.301059	5.29789	2.07363	1.51051	-3.99345	-2.04991	-1.13755	1.83667	8.58473	The 2nd Affiliated Hospital of Harbin Medical University	Heilongjiang	88	48	88	64
58	58	1934	120	0.0620472	0.00672179	0	0.015498	1.49154	0.383301	0.608283	0.00833264	4.94125	0.0583285	0.15832	0.0166653	0.025336	0.408299	0.0749938	0.0222336	0.297553	0.328116	-0.57273	0.924426	-0.604419	0.129404	58	-0.426592	0.661409	0.997981	-0.637265	1.60645	0.766247	-0.76392	0.940176	2.25229	-1.23108	1.48722	2.10611	1.69349	1.12543	0.376641	1.83667	12.7912	Zhongshan Ophthalmic Center,Sun Yat-sen university	Guangdong	53	100	54	62
59	59	2122	236	0.111215	0.000471251	0	0.015498	0.444896	0.13135	0.855896	0.0127113	1.03385	0.019067	0.0296598	0	0.0235626	0.211855	0.0423711	0.016965	-0.585089	0.476866	-0.604642	-0.150914	-0.673712	-0.321452	108	-0.426592	-5.40572	0.997981	-0.637265	1.60645	0.766247	-0.76392	0.940176	-0.301059	5.29789	1.48722	1.51051	1.69349	1.12543	0.376641	1.83667	10.1041	Children's Hospital of Chongqing Medical University	Chongqing	78	100	96	67
60	60	3692	465	0.125948	0.000270855	0	0.015498	0.812886	0.301069	0.694609	0.00430098	2.77198	0.0236554	0.146233	0.0365584	0.0287106	0.227952	0.0365584	0.0222101	0.166656	0.971091	-0.268802	-0.160196	-0.580614	0.199691	50	-0.426592	-5.40572	0.997981	0.831755	1.60645	0.766247	-0.76392	0.940176	-0.301059	3.12156	1.48722	2.70171	1.69349	1.12543	0.376641	1.83667	10.588	Peking University Stomatological Hospital	Beijing	76	100	42	72
61	61	3256	76	0.0233415	0.00767811	0	0.015498	0.986712	0.263123	0.723589	0.0131562	2.51283	0.0559137	0	0	0.00952086	0.407841	0.0920931	0.00552824	0.175552	-0.552786	-0.221572	0.315058	-0.54159	-0.087808	82	-0.426592	0.661409	0.997981	0.831755	1.60645	0.766247	-0.76392	0.940176	-0.301059	-1.23108	1.48722	1.51051	1.69349	1.12543	0.376641	1.83667	11.1113	Tianjin Medical University Cancer Institute and Hospital	Tianjin	73	100	57	56
62	62	5162	10	0.00193723	0.0067803	0.000387446	0.015498	1.0989	0.699301	0.2997	0	11.8881	0	0	0	0.000193723	0.0999001	0	0.000193723	2.50149	-0.545076	0.202537	-0.837815	-0.086238	0.967003	10	-0.426592	0.661409	0.997981	0.831755	1.60645	10.5792	3.42465	0.940176	3.52896	5.29789	1.48722	1.51051	-3.99345	-2.04991	-1.13755	1.83667	25.0954	The First Affiliated Hospital of Harbin Medical University	Heilongjiang	15	41	53	53
63	63	4074	389	0.0954833	0.0115365	0.000490917	0.015498	0.868872	0.264775	0.730058	0.00514126	2.01537	0.0771188	0.0102825	0	0.020864	0.218503	0.04113	0.0132548	0.511196	0.460842	-0.0899756	-0.358157	0.0234343	0.282846	42	-0.426592	0.661409	0.997981	1.56626	1.60645	0.766247	-0.76392	0.940176	-0.301059	-1.23108	1.48722	1.51051	1.69349	1.12543	0.376641	1.83667	11.8458	Shanghai General Hospital	Shanghai	61	44	50	60
64	64	5085	47	0.00924285	0.00550638	0	0.015498	0.51053	0.0212721	0.957243	0.0212721	0.0638162	0.0904063	0.0212721	0	0.000589969	0.0638162	0	0.000589969	-0.918754	-1.02071	0.143188	-0.51019	-0.714491	-0.665762	146	-0.426592	0.661409	0.997981	-0.637265	1.60645	-4.14024	-4.95249	0.940176	-0.301059	-1.23108	1.48722	1.51051	-3.99345	-2.04991	-1.13755	1.83667	-9.82924	Zhongnan Hospital of Wuhan University	Hubei	152	56	86	51
65	65	4060	163	0.0401477	0.00640393	0.00049261	0.015498	0.742286	0.153365	0.834305	0.0122692	1.19625	0.0874179	0.0184038	0	0.00935958	0.233115	0.0490767	0.00788175	-0.338952	-0.474869	-0.059703	0.00879351	-0.0208437	-0.269694	105	-0.426592	0.661409	0.997981	-0.637265	1.60645	0.766247	-0.76392	0.940176	-0.301059	-1.23108	1.48722	1.51051	1.69349	1.12543	0.376641	1.83667	9.6423	The Third Affiliated Hospital,Sun Yat-sen University	Guangdong	81	31	78	38
66	66	4212	142	0.0337131	0.00427349	0.000949665	0.015498	0.837969	0.288712	0.697134	0.0140835	1.74636	0.0387297	0.0563341	0	0.0156695	0.464756	0.105626	0.0111586	0.220481	-0.143556	0.0932133	0.489949	0.719631	0.147421	55	-0.426592	0.661409	0.997981	-0.637265	1.60645	0.766247	-0.76392	0.940176	-0.301059	-1.23108	1.48722	1.51051	1.69349	1.12543	1.89083	1.83667	11.1565	Beijing chao-yang hospital, Capital Medical University	Beijing	71	40	55	61
67	67	2740	352	0.128467	0.00729924	0.000729924	0.015498	0.485782	0.144882	0.849408	0.00568166	0.809636	0.024147	0.0397716	0	0.0145985	0.113633	0.0227266	0.0116788	-0.352708	0.0959812	-0.454334	-0.455943	0.0865714	-0.268852	104	-0.426592	0.661409	0.997981	-0.637265	1.60645	0.766247	-0.76392	0.940176	-0.301059	3.12156	1.48722	1.51051	1.69349	-2.04991	-1.13755	1.83667	9.30541	West China Second University Hospital, Sichuan University	Sichuan	84	100	97	75
68	68	632	526	0.832265	0	0	0.015498	0.123572	0.0323188	0.958157	0.00950552	0.357408	0.0323188	0.00570331	0	0.00632901	0.00760442	0	0.00474676	-1.23019	0.511809	-0.501931	-1.8092	-0.892245	-0.711862	149	-0.426592	-5.40572	0.997981	1.56626	1.60645	-4.14024	-4.95249	0.940176	-0.301059	-1.23108	1.48722	1.51051	-1.14998	-2.04991	-1.13755	1.83667	-10.8494	Beijing Jishuitan Hospital	Beijing	154	47	100	74
69	69	6007	1021	0.169968	0.00382886	0.000166472	0.015498	0.913801	0.312436	0.67874	0.0088148	0.951999	0.00563168	0.196864	0.000979422	0.0204761	0.120469	0.0225267	0.0161478	0.0894862	0.80128	-0.0476738	-0.634496	-0.542767	0.141561	57	1.92147	0.661409	0.997981	-0.637265	1.60645	0.766247	-0.76392	0.940176	-0.301059	5.29789	1.48722	1.51051	1.69349	-2.04991	-1.13755	1.83667	13.8298	The Affiliated Hospital of Qingdao University	Shandong	47	54	64	69
70	70	3100	68	0.0219354	0.00903223	0.00032258	0.0296773	1.49978	0.764593	0.220556	0	4.66108	0.0257315	0.264667	0	0.0319354	1.45567	0.397	0.0225806	1.81963	0.239037	0.0551551	3.41559	0.610376	1.15605	7	-0.426592	0.661409	0.997981	-0.637265	1.60645	10.5792	3.42465	0.940176	0.975614	3.12156	1.48722	1.51051	1.69349	7.47611	3.40502	1.83667	38.6522	Beijing Cancer Hospital	Beijing	2	100	60	54
71	71	1419	149	0.105003	0.00493302	0.00140943	0.015498	0.785182	0.228173	0.758338	0.0134219	3.01322	0.0167774	0.0335548	0	0.0176179	0.167774	0.0335548	0.0162085	-0.109646	0.131935	-0.616443	0.0798933	0.950946	-0.120146	90	-0.426592	0.661409	0.997981	-0.637265	1.60645	0.766247	-0.76392	0.940176	-0.301059	5.29789	1.48722	1.51051	1.69349	-2.04991	0.376641	1.83667	12.9959	Shanghai children's medical center, SJTU	Shanghai	52	100	100	71
72	72	1310	58	0.0442745	0.00687018	0.000763353	0.015498	1.3446	0.413722	0.517152	0.0689536	1.81003	0.0172384	0.120669	0	0.0206105	0.465437	0.10343	0.0183205	0.661493	0.051397	-0.640848	1.05991	0.295626	0.253329	45	-0.426592	0.661409	0.997981	-0.637265	1.60645	0.766247	3.42465	-0.318425	-0.301059	5.29789	1.48722	1.51051	1.69349	1.12543	1.89083	1.83667	20.6154	Obstetrics and Gynecology Hospital of Fudan University	Shanghai	27	100	100	87
73	73	495	68	0.137371	0	0	0.015498	0.220556	0.11763	0.882223	0	1.83797	-0.0441112	0	0	0.00808064	0.0588149	0.0147037	0.00808064	-0.49436	-0.242783	-0.957382	-0.686001	-0.88146	-0.568162	137	-0.426592	-5.40572	0.997981	1.56626	1.60645	0.766247	-0.76392	0.940176	-0.301059	5.29789	1.48722	1.51051	1.69349	-2.04991	-1.13755	1.83667	7.61813	Tangdu Hospital	Shaanxi	91	100	99	88
74	74	2557	187	0.0731323	0.00508406	0.000391082	0.015498	0.550773	0.133683	0.860917	0.00534731	0.449174	0.0601572	0.0534731	0	0.00391082	0.0534731	0.0160419	0.00312865	-0.407244	-0.630311	-0.452436	-0.573944	-0.31242	-0.47646	124	-0.426592	0.661409	0.997981	-0.637265	1.60645	0.766247	-0.76392	0.940176	-0.301059	-1.23108	1.48722	1.51051	-1.14998	-2.04991	-1.13755	1.83667	2.10929	The second Affiliated Hospital of Xi'an Jiaotong University (Xibei Hospital)	Shaanxi	115	53	87	82
75	75	1080	6	0.0055555	0.0175924	0.00462959	0.00879621	1.66389	0.665557	0.332779	0	4.49251	0	0.665557	0	0.000925917	0.166389	0	0.000925917	1.88978	-0.801502	-0.113952	-0.181226	4.89625	0.777641	20	-0.426592	6.72854	2.54331	0.831755	2.73489	10.5792	3.42465	0.940176	0.975614	5.29789	2.66004	1.51051	-3.99345	-2.04991	-1.13755	1.83667	32.4558	Peking University Sixth Hospital	Beijing	7	100	90	89
76	76	244	32	0.131142	0	0	0.015498	0.437363	0.249922	0.749766	0	2.0931	0.0156201	0.0312402	0	0.0122946	0.0937207	0	0.00819639	0.167243	0.00436659	-0.958713	-0.82053	-0.812852	-0.227755	96	-0.426592	-5.40572	0.997981	-0.637265	1.60645	0.766247	-0.76392	0.940176	-0.301059	5.29789	1.48722	1.51051	1.69349	-2.04991	-1.13755	1.83667	5.4146	Shanghai Pulmonary Hospital	Shanghai	100	100	93	49
77	77	798	167	0.209271	0	0	0.015498	0.544878	0.125741	0.856236	0.017963	1.0179	0.0149692	0	0	0.0100249	0.0479013	0.0119753	0.0100249	-0.749947	-0.180487	-0.897071	-0.439063	-0.917574	-0.636442	142	-0.426592	-5.40572	0.997981	-0.637265	1.60645	0.766247	-0.76392	0.940176	-0.301059	5.29789	1.48722	1.51051	1.69349	-2.04991	-1.13755	1.83667	5.4146	Plastic Surgery Hospital (Institute),CAMS,PUMC	Beijing	101	100	100	91
78	78	1540	15	0.0097402	0.00194804	0	0.015498	0.932712	0.0666223	0.532978	0.399734	1.46569	0.0832778	0.199867	0	0	0	0	0	-0.891375	-1.31413	-0.509019	0.294546	-0.68933	-0.80171	153	-0.426592	-5.40572	0.997981	-0.637265	1.60645	-4.14024	3.42465	-4.09423	-0.301059	-1.23108	1.48722	1.51051	-3.99345	-2.04991	-1.13755	1.83667	-12.5536	The Children's Hospital, Zhejiang University School of Medicine	Zhejiang	156	100	100	81
79	79	2034	16	0.00786623	0.00442476	0.00049164	0.015498	0.499688	0.124922	0.874453	0	0.811993	0.0156152	0	0	0.00344148	0.437227	0.124922	0.00344148	-0.652945	-1.02534	-0.488918	0.576101	-0.0196759	-0.583856	139	-0.426592	0.661409	0.997981	0.097245	1.60645	0.766247	-0.76392	0.940176	-0.301059	5.29789	1.48722	1.51051	-3.99345	1.12543	1.89083	1.83667	12.733	The Second Hospital of Tianjin Medical University	Tianjin	54	60	100	100
80	80	3617	25	0.00691179	0.00414707	0.000552943	0.015498	0.919632	0.079968	0.79968	0.119952	1.87925	0.089964	0	0	0.00221177	0.319872	0.079968	0.00221177	-0.877249	-1.18904	-0.0311746	0.608129	0.133474	-0.61051	140	-0.426592	0.661409	0.997981	-0.637265	1.60645	-4.14024	-0.76392	-2.83563	-0.301059	-1.23108	1.48722	1.51051	-3.99345	1.12543	0.376641	1.83667	-4.72694	The First Affiliated Hospital of Nanchang University	Jiangxi	138	75	100	83
81	81	388	49	0.126285	0	0	-0.00773176	2.63212	0.91818	0.081616	0	10.3652	0.030606	0.265252	0	0.0463906	0.367272	0.040808	0.0412361	2.69793	1.91533	-0.903358	1.13706	-0.514414	1.49464	3	-0.426592	-5.40572	0.997981	1.56626	4.99177	10.5792	3.42465	0.940176	3.52896	-1.23108	2.07363	1.51051	4.53696	1.12543	0.376641	4.39746	32.9863	Blood Diseases Hospital, Chinese Academy of Medical Sciences and Peking Union Medical College	Beijing	6	100	73	77
82	82	5627	182	0.032344	0.00479829	0.000355429	0.015498	0.703258	0.225262	0.769189	0.0054942	1.41201	0.0206033	0.120872	0	0.00888571	0.27471	0.0384594	0.00639771	-0.136484	-0.425538	0.270102	-0.192475	-0.181336	-0.115885	88	1.92147	0.661409	0.997981	-0.637265	1.60645	0.766247	-0.76392	0.940176	-0.301059	5.29789	1.48722	1.51051	1.69349	1.12543	0.376641	1.83667	18.5193	Beijing Friendship Hospital, Capital University of Medical Sciences	Beijing	31	46	68	70
83	83	2273	1416	0.622963	0.00879891	0.000879891	0.015498	0.332625	0.145479	0.848158	0.00635589	1.04519	0.00847452	0.0240111	0.00141242	0.0475141	0.0762706	0.0162428	0.0299163	-0.303667	3.00236	-0.622268	-1.53765	0.339389	0.288394	41	-0.426592	0.661409	0.997981	0.831755	1.60645	0.766247	-0.76392	0.940176	-0.301059	5.29789	1.48722	1.51051	4.53696	-2.04991	-1.13755	4.39746	18.355	Xinqiao Hospital Army Medical University	Chongqing	32	100	69	93
84	84	890	0	0	0.00337075	0.00112358	0.015498	0	0	0	0	0	0	0	0	0	0	0	0	-1.39174	-1.27049	-0.890472	-0.181284	0.737008	-1.0902	158	-0.426592	0.661409	0.997981	0.831755	1.60645	-4.14024	3.42465	0.940176	-0.301059	5.29789	1.48722	1.51051	-3.99345	-2.04991	-1.13755	1.83667	6.5459	Hospital of Stomatology Wuhan University	Hubei	98	100	92	97
85	85	4018	329	0.0818813	0.00572423	0.000746638	0.015498	0.258351	0.0516702	0.930063	0.0182365	0.42248	0.0866235	0.0395125	0	0.00149328	0.0182365	0.00303942	0.00149328	-0.685862	-0.680349	-0.115164	-0.853174	0.162331	-0.542422	133	-0.426592	0.661409	0.997981	-0.637265	1.60645	-4.14024	-0.76392	0.940176	-0.301059	-1.23108	1.48722	1.51051	-3.99345	-2.04991	-1.13755	1.83667	-5.64067	The First Affiliated Hospital of Anhui Medical University	Anhui	140	50	77	84
86	86	3029	79	0.0260811	0.0016507	0.000660282	0.015498	1.17707	0.734084	0.265789	0	2.75914	-0.00632831	0.0126566	0	0.0118851	0.455639	0.0759398	0.00957409	2.72981	0.0978247	-0.311821	-0.120282	0.240039	1.16273	6	-0.426592	-5.40572	0.997981	-0.637265	1.60645	10.5792	3.42465	0.940176	-0.301059	5.29789	1.48722	1.51051	1.69349	1.12543	0.376641	1.83667	24.1057	Beijing hospital	Beijing	17	49	61	63
87	87	3025	71	0.023471	0.00363635	0	0.015498	1.16885	0.0844951	0.887199	0.028165	0.478806	0.161949	0	0	0.00859501	0.366146	0.0985777	0.00859501	-0.991256	-0.862179	-0.259358	0.887087	-0.524604	-0.638702	143	-0.426592	0.661409	0.997981	-0.637265	1.60645	-4.14024	-0.76392	0.940176	-0.301059	-1.23108	1.48722	1.51051	1.69349	1.12543	0.376641	1.83667	4.73581	Guangzhou Women and Children Medical Center	Guangdong	110	100	100	73
88	88	11834	142	0.0119993	0.00625316	0.000169004	0.015498	0.563341	0.0563341	0.929512	0.0140835	0.556299	0.0739385	0.028167	0	0.00185905	0.154919	0.028167	0.00160554	-0.874143	-0.954664	1.76715	-0.231374	-0.210894	-0.231499	97	4.26954	0.661409	0.997981	-0.637265	1.60645	-4.14024	-0.76392	0.940176	-0.301059	-1.23108	1.48722	1.51051	-3.99345	-2.04991	-1.13755	1.83667	-0.944539	Henan Provincial People's Hospital	Henan	128	74	100	96
89	89	1585	56	0.035331	0.0100946	0.000630911	0.015498	0.892698	0.339225	0.660596	0	2.66024	0.0624888	0.017854	0	0.0119873	0.339225	0.107124	0.00946366	0.552665	-0.395767	-0.571526	0.522343	0.16488	0.0751735	64	-0.426592	0.661409	0.997981	-0.637265	1.60645	0.766247	-0.76392	0.940176	-0.301059	-1.23108	1.48722	1.51051	1.69349	1.12543	1.89083	1.83667	11.1565	Shanghai Chest Hospital	Shanghai	72	100	100	66
90	90	1409	125	0.0887148	0.00354859	0	0.015498	0.37597	0.143988	0.855932	0	1.59987	0.0099992	0.0159987	0	0.060326	0.679946	0.0959923	0.0269693	0.00258177	2.42452	-0.390124	-0.141911	-0.0981891	0.440748	34	-0.426592	0.661409	0.997981	1.56626	1.60645	0.766247	-0.76392	0.940176	-0.301059	5.29789	1.48722	1.51051	4.53696	1.12543	0.376641	3.11706	22.4987	The General Hospital of Shenyang Military Region	Liaoning	22	100	100	80
91	91	530	49	0.0924511	0	0	0.015498	1.12222	0.469292	0.469292	0.061212	2.63212	0.056111	0	0	0.0113205	0.122424	0.020404	0.00754703	1.45399	0.00153474	-0.845533	-0.535438	-0.666131	0.394813	36	-0.426592	-5.40572	0.997981	1.56626	1.60645	5.67274	3.42465	-0.318425	-0.301059	-1.23108	1.48722	1.51051	1.69349	-2.04991	-1.13755	1.83667	8.92563	Fujian Medical University Union Hospital	Fujian	85	58	100	92
92	92	3072	397	0.129231	0.0113932	0.00032552	0.015498	0.528954	0.143573	0.851364	0.00503766	0.71031	0.0289665	0.0554142	0	0.016927	0.130979	0.0251883	0.0110677	-0.310303	0.198832	-0.413191	-0.505129	-0.396464	-0.237159	101	-0.426592	0.661409	0.997981	-0.637265	1.60645	0.766247	-0.76392	0.940176	-0.301059	0.945241	1.48722	1.51051	1.69349	-2.04991	-1.13755	1.83667	7.12909	The Third Xiangya Hospital of Central South University	Hunan	95	70	100	76
93	93	2986	107	0.0358338	0.00435364	0	0.015498	0.504626	0.130829	0.850388	0.0186898	4.18652	0.0841043	0	0	0.00837238	0.233623	0.0560695	0.00602811	-0.515283	-0.569356	-0.311692	-0.0539043	-0.566711	-0.447545	122	-0.426592	0.661409	0.997981	-0.637265	1.60645	0.766247	-0.76392	0.940176	0.975614	-1.23108	1.48722	1.51051	1.69349	1.12543	0.376641	1.83667	10.919	The Second Affiliated Hospital of Chongqing Medical University	Chongqing	74	59	100	98
94	94	176	31	0.176126	0	0	0.015498	0.580458	0.322477	0.677201	0	3.515	-0.00806192	0.0644953	0	0.0284075	0.161238	0.0644953	0.022726	0.284383	0.831461	-0.912456	0.131074	-0.635847	0.0979498	62	-0.426592	-5.40572	0.997981	1.56626	1.60645	0.766247	-0.76392	0.940176	0.975614	5.29789	1.48722	1.51051	1.69349	-2.04991	0.376641	3.11706	11.6894	School of Stomatology	Shaanxi	64	100	52	99
95	95	842	16	0.0190021	0.0035629	0	0.015498	1.87383	0.62461	0.312305	0.062461	5.37164	0.0936914	0	0	0.0166269	0.874453	0.187383	0.0106887	1.69088	-0.268365	-0.650636	1.50284	-0.269931	0.652894	25	-0.426592	0.661409	0.997981	-0.637265	3.86333	5.67274	3.42465	-0.318425	2.25229	-1.23108	1.48722	1.51051	1.69349	4.30077	1.89083	1.83667	26.9785	Hospital of stomatology,Sun Yat-sen university	Guangdong	13	100	100	100
96	96	1853	2	0.00107932	0.00971392	0	0.015498	0.497512	0.497512	0.497512	0	39.801	0.124378	0	0	0	0	0	0	0.574244	-0.979108	-0.384567	-0.444609	-0.138299	-0.0877957	81	-0.426592	0.661409	0.997981	-0.637265	1.60645	5.67274	3.42465	0.940176	3.52896	-1.23108	1.48722	1.51051	-3.99345	-2.04991	-1.13755	1.83667	12.1909	Harbin Medical University Cancer Hospital	Heilongjiang	56	100	100	100
97	97	19394	521	0.026864	0.00665154	0.000309374	0.015498	0.29558	0.105564	0.886739	0.00575805	0.690966	0.0278306	0.082532	0.00575805	0.00654841	0.243757	0.0499031	0.00448592	-0.656649	-0.451745	3.43999	-0.35652	0.258815	0.355657	39	8.96567	0.661409	0.997981	-0.637265	1.60645	-4.14024	-0.76392	0.940176	-0.301059	0.945241	1.48722	1.51051	-1.14998	1.12543	0.376641	1.83667	13.4609	Sichuan Academy of Medical Sciences · Sichuan Provincial People's Hospital	Sichuan	49	65	74	95
98	98	1159	44	0.0379634	0.00690244	0	0.015498	1.18155	0.204499	0.727107	0.0681663	0.86344	0.0454442	0.0454442	0	0.00603964	0.159055	0.0227221	0.00517683	-0.189465	-0.732249	-0.793591	0.0364403	-0.861415	-0.449144	123	-0.426592	0.661409	0.997981	-0.637265	1.60645	0.766247	-0.76392	-0.318425	-0.301059	-1.23108	1.48722	1.51051	-1.14998	-2.04991	-1.13755	1.83667	0.850693	Eye hospital,WMU	Zhejiang	120	100	58	100
99	99	11995	94	0.00783659	0.00691954	0.000333472	0.015498	0.510584	0.14892	0.850973	0	1.54239	0.0850973	0.0106372	0	0.00458524	0.585044	0.0744602	0.00358482	-0.349916	-0.822965	1.88819	0.130671	0.154636	0.0971919	63	4.26954	0.661409	0.997981	-0.637265	1.60645	0.766247	-0.76392	0.940176	-0.301059	-1.23108	1.48722	1.51051	-1.14998	1.12543	0.376641	1.83667	11.495	Anhui Provincial Hospital	Anhui	66	79	100	78
100	100	1269	21	0.0165483	0.0181244	0.00709214	0.047478	3.04617	0.571157	0.428367	0	3.9505	0	0	0	0.0047281	0.285578	0.0475964	0.00394008	1.63622	-0.814044	0.0903623	0.936276	7.86689	0.888934	13	-0.426592	6.72854	3.31598	-0.637265	4.99177	5.67274	3.42465	0.940176	0.975614	5.29789	1.48722	1.51051	-1.14998	1.12543	0.376641	1.83667	35.47	Shanghai Mental Health Center	Shanghai	5	100	100	90
101	101	3660	313	0.0855189	0.00983604	0.000273223	0.015498	0.549503	0.182103	0.760359	0.0575061	1.41849	0.00718827	0.0990384	0.00319479	0.0199453	0.233219	0.0351426	0.0172131	-0.20257	0.271958	-0.294133	0.00904425	-0.419034	-0.107599	87	-0.426592	0.661409	0.997981	0.097245	1.60645	0.766247	-0.76392	-0.318425	-0.301059	5.29789	1.48722	1.51051	1.69349	1.12543	0.376641	1.83667	15.6472	Shanghai Tenth People's Hospital,Tongji University	Shanghai	42	100	72	100
102	102	3062	0	0	0.0120836	0.000326583	0.015498	0	0	0	0	0	0	0	0	0	0	0	0	-1.24454	-1.30702	-0.473673	-0.161411	-0.243013	-0.969874	155	-0.426592	0.661409	0.997981	1.56626	1.60645	-4.14024	3.42465	0.940176	-0.301059	5.29789	1.48722	1.51051	-3.99345	-2.04991	-1.13755	1.83667	7.28041	Jinling Hospital ,Nanjing University	Jiangsu	92	100	100	100
103	103	1511	7	0.00463266	0.0125744	0.00132362	0.015498	3.99429	0.42796	0.42796	0.142653	1.14123	0.178317	0	0	0.00794171	1.71184	0.42796	0.0072799	-0.364355	-1.98412	-0.0893513	5.26521	1.64189	-0.166197	93	-0.426592	0.661409	0.997981	-0.637265	4.99177	0.766247	3.42465	-2.83563	-0.301059	-3.40741	1.48722	1.51051	1.69349	7.47611	3.40502	1.83667	20.6431	Guangzhou Institute of Respiratory Health	Guangdong	26	100	100	100
104	104	4115	643	0.156257	0.0094775	0.00121506	0.015498	0.329699	0.0513211	0.623629	0.323479	0.517877	0.0124415	0.0139967	0.00466556	0.0121506	0.0777593	0.017107	0.0094775	-0.501619	-0.018194	-0.0928416	-0.280538	0.743424	-0.245292	102	-0.426592	0.661409	0.997981	-0.637265	1.60645	-4.14024	-0.76392	-4.09423	-0.301059	5.29789	1.48722	1.51051	1.69349	-2.04991	-1.13755	1.83667	1.54084	Shanghai east hospital,Tongji university	Shanghai	119	99	66	31
105	105	1452	346	0.23829	0.0034435	0.0006887	0.015498	0.520216	0.132944	0.867027	0	0.815005	0.0505766	0.00578018	0.00578018	0.00757571	0.031791	0.00578018	0.0048209	-0.346039	-0.0975858	-0.613427	-1.01033	0.0319071	-0.388972	114	-0.426592	0.661409	0.997981	1.56626	1.60645	0.766247	-0.76392	0.940176	-0.301059	-1.23108	1.48722	1.51051	1.69349	-2.04991	-1.13755	1.83667	7.15629	Tongji hospital,Tongji university	Shanghai	94	100	84	100
106	106	2510	845	0.336652	0.00597607	0.00079681	0.015498	0.408279	0.0804724	0.908865	0.0106508	1.08638	-0.0721885	0.028402	0	0.0537846	0.159761	0.0272186	0.0338644	-0.8636	2.63337	-0.56846	-0.54063	0.264836	0.0438822	65	-0.426592	0.661409	0.997981	-0.637265	1.60645	-4.14024	-0.76392	0.940176	-0.301059	5.29789	1.48722	1.51051	4.53696	-2.04991	-1.13755	4.39746	11.9795	First Affiliated Hospital of Shenzhen University	Guangdong	60	100	100	100
107	107	899	178	0.197996	0.00444934	0	0.015498	0.702208	0.320207	0.679737	0	2.05606	0.00561766	0.0280883	0.0112353	0.023359	0.117971	0.0224706	0.0144604	0.490025	0.68452	-0.787499	-0.587813	-0.751792	0.125288	59	-0.426592	0.661409	0.997981	-0.637265	1.60645	0.766247	-0.76392	0.940176	-0.301059	5.29789	1.48722	1.51051	1.69349	-2.04991	-1.13755	1.83667	11.4817	Zhongshan Hospital Xiamen University	Fujian	67	100	100	100
108	108	1497	202	0.134936	0.00801598	0	0.015498	0.316816	0.099005	0.900945	0	0.272264	0.0878669	0.0247512	0.00495025	0.014696	0.108905	0.0099005	0.014028	-0.450086	0.0491637	-0.764802	-0.462501	-0.848069	-0.422176	116	-0.426592	0.661409	0.997981	0.097245	1.60645	-4.14024	-0.76392	0.940176	-0.301059	-1.23108	1.48722	1.51051	1.69349	-2.04991	-1.13755	1.83667	0.780783	Affiliated Hospital of Jiangsu University	Jiangsu	121	100	100	100
109	109	1349	4	0.00296514	0.010378	0.000741284	0.015498	1.24688	0.74813	0.249377	0	2.49377	0	0	0	0.00148257	0.498753	0	0.00148257	3.23394	-0.366475	-0.759454	-0.911812	0.0262491	1.11542	8	-0.426592	0.661409	0.997981	0.831755	1.60645	10.5792	3.42465	0.940176	-0.301059	5.29789	1.48722	1.51051	-3.99345	1.12543	-1.13755	1.83667	24.4407	Eastern Hepatobliary Surgery Hospital, SMMU	Shanghai	16	100	75	100
110	110	694	482	0.694514	0.00720451	0	0.015498	0.269704	0.0892098	0.90662	0.00207465	0.475094	0.115662	0.0228211	0.00414929	0.0115272	0.0165972	0.00207465	0.0100863	-0.853684	0.54453	-0.596329	-1.32786	-0.89783	-0.521563	131	-0.426592	0.661409	0.997981	-0.637265	1.60645	-4.14024	-0.76392	0.940176	-0.301059	-1.23108	1.48722	1.51051	1.69349	-2.04991	-1.13755	1.83667	0.0462733	Mengchao Hepatobiliary Hospital of Fujian Medical University	Fujian	122	100	100	100
111	111	531	57	0.107343	0	0	0.015498	0.684091	0.0350816	0.964743	0	0.22803	0.0394668	0.0526223	0	0.0018832	0.0175408	0	0.0018832	-1.2279	-0.86796	-0.926071	-0.507401	-0.929289	-1.01406	156	-0.426592	-5.40572	0.997981	-0.637265	1.60645	-4.14024	-9.14107	0.940176	-0.301059	-1.23108	1.48722	1.51051	-3.99345	-2.04991	-1.13755	1.83667	-20.0849	Shenzhen Nanshan People's Hospital	Guangdong	158	100	100	100
112	112	736	2	0.00271735	0.00407603	0	0.015498	1.49254	0	0.995025	0	3.48259	0	0	0	0.00135868	0.497512	0	0.00135868	-1.3778	-1.12214	-0.894228	-0.0108742	-0.905773	-1.09122	159	-0.426592	0.661409	0.997981	1.56626	1.60645	-4.14024	-9.14107	0.940176	0.975614	5.29789	1.48722	1.51051	-3.99345	1.12543	-1.13755	1.83667	-0.8333	Lanzhou General Hospital, Lanzhou Command	Gansu	127	100	100	100
113	113	5908	2	0.000338523	0.00660121	0.000338523	0.015498	1.49254	0	0.995025	0	3.48259	0	0	0	0	0	0	0	-1.67776	-1.3406	0.348034	0.161468	-0.397989	-0.966568	154	1.92147	0.661409	0.997981	-0.637265	1.60645	-4.14024	-9.14107	0.940176	0.975614	5.29789	1.48722	1.51051	-3.99345	-2.04991	-1.13755	1.83667	-3.86411	The Third Affiliated Hospital of Guangzhou Medical University	Guangdong	136	100	100	100
114	114	651	54	0.082948	0.00307215	0	0.015498	0.648028	0.0925754	0.851694	0.0555453	0.518423	0.115719	0.0185151	0	0.0168968	0.203666	0.0555453	0.0138247	-0.715993	-0.149108	-0.82461	0.277512	-0.660643	-0.534812	132	-0.426592	-2.37216	0.997981	-0.637265	1.60645	-4.14024	-0.76392	0.940176	-0.301059	-1.23108	1.48722	1.51051	1.69349	1.12543	0.376641	1.83667	1.70224	Shanghai Tongren hospital, Shanghai Jiaotong University School of Medicine	Shanghai	116	100	100	100
115	116	587	18	0.0306639	0.0034071	0	0.015498	0.721821	0.277624	0.721821	0	0.610772	0.0694059	0.166574	0	0	0	0	0	0.177276	-0.893579	-0.918238	-0.665547	-0.873217	-0.404515	115	-0.426592	0.661409	0.997981	-0.637265	1.60645	0.766247	-0.76392	0.940176	-0.301059	-1.23108	1.48722	1.51051	-3.99345	-2.04991	-1.13755	1.83667	-0.734177	Central Hospital of Minhang District, Shanghai	Shanghai	126	100	100	100
116	117	5150	215	0.0417475	0.00524271	0.000776698	0.015498	1.18599	0.237198	0.73485	0.0279057	0.911586	0.0627878	0.0139528	0	0.0075728	0.181387	0.0279057	0.00699028	0.0394017	-0.481866	0.17979	-0.0653018	0.284388	-0.0457964	78	-0.426592	0.661409	0.997981	-0.637265	1.60645	0.766247	-0.76392	0.940176	-0.301059	-1.23108	1.48722	1.51051	1.69349	1.12543	-1.13755	1.83667	8.12811	The First Affiliated Hospital of Wenzhou Medical University	Zhejiang	89	66	80	66
117	118	2968	3	0.00101078	0.00539082	0.000336926	0.0252695	1.66113	0.664452	0.332226	0	5.64784	-0.0830565	0	0	0.000336926	0.332226	0	0.000336926	2.15361	-0.641573	-0.44521	-0.525855	-0.472891	0.658227	23	-0.426592	0.661409	0.997981	-0.637265	2.73489	10.5792	3.42465	0.940176	3.52896	5.29789	1.48722	1.51051	-3.99345	1.12543	-1.13755	1.83667	27.9301	The Second Hospital of Jilin University	Jilin	11	61	100	100
118	121	1013	58	0.0572551	0	0	0.015498	1.87899	0.603344	0.362007	0.0344768	2.49957	0.0387864	0.0344768	0	0.0197431	0.344768	0.0517152	0.0177688	1.71109	0.310116	-0.839288	0.448432	-0.685413	0.654313	24	-0.426592	-5.40572	0.997981	0.831755	3.86333	5.67274	3.42465	0.940176	-0.301059	-1.23108	1.48722	1.51051	1.69349	1.12543	0.376641	1.83667	16.3961	Beijing Tuberculosis and Thoracic Tumor Research Institute	Beijing	37	100	100	100
119	122	1857	612	0.329562	0.003231	0.0005385	0.015498	0.349667	0.0261434	0.928089	0.0457509	0.0490188	0.162579	0.00653584	0	0.018309	0.0555546	0.0130717	0.0123855	-0.932802	0.538871	-0.534138	-0.87272	-0.0180479	-0.480886	125	-0.426592	0.661409	0.997981	-0.637265	1.60645	-4.14024	-0.76392	0.940176	-0.301059	-3.40741	1.48722	1.51051	1.69349	-2.04991	-1.13755	1.83667	-2.13005	Changzhou No.2 People's Hospital	Jiangsu	132	100	100	100
120	123	2335	5	0.00214132	0.00428264	0	0.015498	2.19561	0.399202	0.598802	0	1.1976	0.149701	0.399202	0	0	0	0	0	0.218956	-1.16647	-0.352835	0.0837398	-0.709569	-0.257848	103	-0.426592	0.661409	0.997981	-0.637265	4.99177	0.766247	-0.76392	0.940176	-0.301059	-1.23108	2.66004	1.51051	-3.99345	-2.04991	-1.13755	1.83667	3.82396	The First Affiliated Hospital of Jinan University	Guangdong	112	100	100	100
121	124	3839	5	0.00130242	0.00260484	0.000260484	0.015498	2.19561	0.399202	0.598802	0	1.1976	0.149701	0.399202	0	0.000520968	0.399202	0	0.000520968	0.29576	-1.09242	0.0595726	0.0888672	-0.281506	-0.101173	86	-0.426592	-2.37216	0.997981	0.831755	4.99177	0.766247	-0.76392	0.940176	-0.301059	-1.23108	2.66004	1.51051	-3.99345	1.12543	-1.13755	1.83667	5.43476	Zhujiang Hospital of Southern Medical University	Guangdong	99	52	100	100
122	125	379	6	0.0158307	0	0	0.015498	0.665557	0	0.998336	0	0.998336	0.166389	0	0	0	0	0	0	-1.13287	-1.10054	-0.911655	-0.499697	-0.761793	-1.01457	157	-0.426592	-5.40572	0.997981	-0.637265	1.60645	-4.14024	-9.14107	0.940176	-0.301059	-3.40741	1.48722	1.51051	-3.99345	-2.04991	-1.13755	1.83667	-22.2613	Capital Institute of Pediatrics	Beijing	159	100	100	100
123	127	3890	32	0.0082262	0.00514137	0.000514137	0.015498	1.37457	0.187441	0.718525	0.0937207	0.593565	0.0702905	0	0	0.0182519	2.21806	0.343643	0.0133676	-0.838741	-0.853475	0.222131	3.38192	0.664547	-0.231517	98	-0.426592	0.661409	0.997981	-0.637265	1.60645	0.766247	-0.76392	-1.57703	-0.301059	-1.23108	1.48722	1.51051	1.69349	7.47611	3.40502	1.83667	16.5042	The Second Affiliated Hospital of Guangzhou Medical University	Guangdong	36	98	100	100
124	128	6553	168	0.0256371	0.00625667	0.000152602	0.015498	0.345218	0.0357122	0.958276	0.00595203	0.297601	0.120529	0.00595203	0	0.00381504	0.148801	0.0297601	0.00366244	-0.759653	-0.766826	0.500096	-0.384587	-0.369957	-0.438219	120	1.92147	0.661409	0.997981	-0.637265	1.60645	-4.14024	-4.95249	0.940176	-0.301059	-1.23108	1.48722	1.51051	-3.99345	-2.04991	0.376641	1.83667	-5.96699	The Second Affiliated Hospital of Soochow University	Jiangsu	143	100	100	100
125	130	843	175	0.207589	0.00830358	0	0.015498	0.291412	0.0571396	0.942803	0	0.211416	0.0857094	0.0228558	0	0.00593113	0.0285698	0	0.0047449	-0.712837	-0.401293	-0.8171	-0.85886	-0.904387	-0.683274	147	-0.426592	0.661409	0.997981	-0.637265	1.60645	-4.14024	-4.95249	0.940176	-0.301059	-1.23108	1.48722	1.51051	-1.14998	-2.04991	-1.13755	1.83667	-6.98577	Children's Hospital of Soochow University	Jiangsu	144	100	100	100
126	131	5446	1236	0.226955	0.00716121	0.000367241	0.015498	0.364075	0.211972	0.782356	0.00566338	1.41261	0.014563	0.0315531	0	0.0398457	0.175565	0.0323622	0.0209328	0.332669	2.16195	-0.0648972	-1.35003	-0.036932	0.510213	31	1.92147	0.661409	0.997981	1.56626	1.60645	0.766247	-0.76392	0.940176	-0.301059	5.29789	1.48722	1.51051	1.69349	1.12543	0.376641	1.83667	20.7229	Daping hospital	Chongqing	25	100	33	100
127	132	1725	71	0.0411592	0.00521736	0	0.015498	0.450641	0.0704126	0.915364	0.0140825	0.704126	0.130263	0	0	0.00521736	0.126743	0.0140825	0.00463765	-0.599296	-0.692197	-0.641087	-0.442691	-0.747925	-0.621431	141	-0.426592	0.661409	0.997981	-0.637265	1.60645	-4.14024	-0.76392	0.940176	-0.301059	-1.23108	1.48722	1.51051	-1.14998	-2.04991	-1.13755	1.83667	-2.7972	The First Affiliated Hospital of Xiamen University	Fujian	134	94	100	100
128	133	2385	199	0.0834378	0.00377357	0.000838571	0.015498	0.492438	0.150746	0.834129	0.0150746	0.678358	0.0728607	0.0251244	0.0100497	0.0192871	0.231144	0.040199	0.0155136	-0.143415	0.273675	-0.389694	-0.18746	0.414305	-0.090725	85	-0.426592	0.661409	0.997981	1.56626	1.60645	0.766247	-0.76392	0.940176	-0.301059	-1.23108	1.48722	1.51051	1.69349	1.12543	0.376641	1.83667	11.8458	The First Affiliated Hospital of Xinjiang Medical University	Xinjiang	62	55	67	100
129	134	2508	249	0.0992819	0.00119617	0	0.015498	0.951769	0.273081	0.690735	0.0361431	1.73889	0.042167	0.0763022	0.0160636	0.0199361	0.200795	0.0361431	0.0127591	0.167825	0.320831	-0.434799	-0.228005	-0.606866	0.0121231	71	-0.426592	-5.40572	0.997981	0.097245	1.60645	0.766247	-0.76392	0.940176	-0.301059	-1.23108	1.48722	2.10611	1.69349	1.12543	0.376641	1.83667	4.90527	Guangdong Provincial Hospital of Chinese Medicine	Guangdong	106	57	83	100
130	135	2110	69	0.0327013	0.00189573	0	0.015498	1.14476	0.405738	0.594117	0	0.854949	0.0978119	0.130416	0	0.00995256	0.304304	0.0579626	0.0090047	0.791758	-0.34935	-0.521053	0.0928709	-0.61306	0.144974	56	-0.426592	-5.40572	0.997981	-0.637265	1.60645	0.766247	-0.76392	0.940176	-0.301059	-1.23108	1.48722	1.51051	1.69349	1.12543	0.376641	1.83667	3.57517	The Second Hospital of Hebei Medical University	Heibei	113	62	100	100
131	136	3091	147	0.0475573	0.00549982	0.000323519	0.015498	0.21087	0.0476158	0.931909	0.0204068	0.108836	0.110537	0.0136045	0	0.00323519	0.0680226	0.0136045	0.00258815	-0.63913	-0.725136	-0.305051	-0.650417	-0.321592	-0.573878	138	-0.426592	0.661409	0.997981	-0.637265	1.60645	-4.14024	-0.76392	0.940176	-0.301059	-1.23108	1.48722	1.51051	-3.99345	-2.04991	-1.13755	1.83667	-5.64067	The affiliated Hospital of Xuzhou Medical University	Jiangsu	141	63	100	100
132	137	829	13	0.0156814	0.00241252	0	0.015498	0.307456	0.076864	0.922367	0	0.76864	0	0	0	0.00120626	0.076864	0	0.00120626	-0.659363	-0.860845	-0.944842	-0.708045	-0.933887	-0.779829	151	-0.426592	-2.37216	0.997981	-0.637265	1.60645	-4.14024	-0.76392	0.940176	-0.301059	5.29789	1.48722	1.51051	-3.99345	-2.04991	-1.13755	1.83667	-2.14526	Huadong Hospital Affiliated to Fudan University	Shanghai	133	64	100	100
133	138	2955	126	0.0426394	0.00879862	0.000676817	0.015498	0.36505	0.13491	0.80946	0.0555511	1.77764	0.0317435	0.063487	0	0.00203045	0.0476153	0.00793588	0.00169204	-0.332802	-0.804399	-0.331993	-0.548393	0.00747359	-0.443167	121	-0.426592	0.661409	0.997981	-0.637265	1.60645	0.766247	-0.76392	-0.318425	-0.301059	-1.23108	1.48722	1.51051	-3.99345	-2.04991	-1.13755	1.83667	-1.99278	Sir Run Run Shaw Hospital, Zhejiang University School of Medicine	Zhejiang	130	67	100	100
134	139	3033	126	0.0415429	0.00527529	0.000329705	0.015498	0.36505	0.13491	0.80946	0.0555511	1.77764	0.0317435	0.063487	0	0.00296735	0.0714229	0.0158718	0.00263764	-0.44114	-0.765637	-0.350397	-0.460693	-0.376394	-0.49226	126	-0.426592	0.661409	0.997981	-0.637265	1.60645	0.766247	-0.76392	-0.318425	-0.301059	-1.23108	1.48722	1.51051	-3.99345	-2.04991	-1.13755	1.83667	-1.99278	The First Affiliated Hospital of Fujian Medical University	Fujian	131	68	100	100
135	140	15187	50	0.00329229	0.00875748	0.000526766	0.015498	0.69986	0.19996	0.779844	0.019996	2.41952	0.079984	0.039992	0	0.0030289	0.919816	0.119976	0.00276552	-0.208191	-1.04024	2.76599	0.695412	0.620768	0.365815	38	4.26954	0.661409	0.997981	-0.637265	1.60645	0.766247	-0.76392	0.940176	-0.301059	-1.23108	1.48722	1.51051	-3.99345	4.30077	1.89083	1.83667	13.341	Guangzhou First People's Hospital	Guangdong	51	69	100	100
136	141	2306	247	0.107111	0.0017346	0	0.015498	0.688231	0.33197	0.619408	0.048581	1.52221	0.0131574	0.0242905	0	0.00910664	0.0850168	0.0121453	0.00780569	0.603668	-0.102354	-0.615286	-0.639493	-0.802729	0.0330668	67	-0.426592	-5.40572	0.997981	-0.637265	1.60645	0.766247	-0.76392	0.940176	-0.301059	5.29789	1.48722	1.51051	1.69349	-2.04991	-1.13755	1.83667	5.4146	Jiangsu Province Hospital of Chinese Medicine	Jiangsu	102	71	100	100
137	142	626	35	0.0559097	0	0	0.015498	1.82805	0.828335	0.142816	0.0285633	4.79863	0.0214225	0.228506	0	0.00798709	0.142816	0.0285633	0.00798709	2.75536	-0.14147	-0.875851	-0.188513	-0.707368	0.959368	12	-0.426592	-5.40572	0.997981	0.831755	2.73489	10.5792	3.42465	0.940176	0.975614	3.12156	1.48722	1.51051	1.69349	-2.04991	0.376641	1.83667	22.6282	Xiyuan Hospital CACMS	Beijing	21	72	70	100
138	143	20053	210	0.0104722	0.00628335	0.00044881	0.015498	0.461883	0.11428	0.842817	0.0428551	0.338079	0.0130946	0.014285	0	4.98678e-05	0.00476168	0	4.98678e-05	-0.421565	-0.848959	3.71623	-0.634103	0.351236	0.41464	35	8.96567	0.661409	0.997981	-0.637265	1.60645	0.766247	-0.76392	0.940176	-0.301059	5.29789	1.48722	1.51051	-3.99345	-2.04991	-1.13755	1.83667	15.1871	Zhejiang provincial people's hospital	Zhejiang	43	73	100	100
139	144	1029	133	0.12925	0.00194362	0	0.015498	1.05255	0.436057	0.563867	0	2.51861	0.0281934	0.105255	0	0.0233234	0.180438	0.0375912	0.0194362	0.795439	0.566453	-0.8387	0.0351598	-0.737316	0.271577	43	-0.426592	-5.40572	0.997981	-0.637265	1.60645	5.67274	-0.76392	0.940176	-0.301059	0.945241	1.48722	1.51051	1.69349	1.12543	0.376641	1.83667	10.658	Longhua Hospital Shanghai University of Traditional Chinese Medicine	Shanghai	75	76	56	100
140	145	2210	57	0.0257917	0.00542984	0	0.015498	0.508683	0.192949	0.578846	0.22803	1.10507	0.0657779	0	0	0.00361989	0.140326	0	0.00271492	0.219859	-0.738627	-0.512892	-0.378622	-0.753686	-0.234743	99	-0.426592	0.661409	0.997981	-0.637265	1.60645	0.766247	-0.76392	-4.09423	-0.301059	-1.23108	1.48722	1.51051	-3.99345	-2.04991	-1.13755	1.83667	-5.76858	Fujian Provincial Hospital	Fujian	142	77	100	100
141	146	3221	115	0.0357031	0.00155231	0.000310462	0.015498	0.512999	0.086949	0.912964	0	0.469524	0.0826015	0.0086949	0	0.00589877	0.165203	0.0521694	0.00558831	-0.717174	-0.680595	-0.263117	-0.101118	-0.256413	-0.544865	134	-0.426592	-5.40572	0.997981	-0.637265	1.60645	-4.14024	-0.76392	0.940176	-0.301059	-1.23108	1.48722	1.51051	-1.14998	-2.04991	0.376641	1.83667	-7.35014	The First Affiliated Hospital of Guangxi Medical University	Guangxi	145	78	85	100
142	147	2114	57	0.026963	0.00520338	0	0.015498	0.43852	0.157867	0.789335	0.0526223	0.999825	0.0789335	0	0	0.00851462	0.315734	0.0526223	0.00709552	-0.147384	-0.523719	-0.539359	-0.0668494	-0.659498	-0.328756	109	-0.426592	0.661409	0.997981	-0.637265	1.60645	0.766247	-0.76392	0.940176	-0.301059	-1.23108	1.48722	1.51051	1.69349	1.12543	0.376641	1.83667	9.6423	Tianjin First Central Hospital	Tianjin	82	80	100	100
143	148	13407	80	0.00596703	0.00939807	0.00111882	0.015498	0.0374953	0.0124984	0.987377	0	0.149981	0.0687414	0.0249969	0	0.000447527	0.0749906	0.0124984	0.000447527	-0.789125	-0.95358	2.27334	-0.598549	0.991743	-0.0704169	79	4.26954	0.661409	0.997981	-0.637265	1.60645	-4.14024	-9.14107	0.940176	-0.301059	-1.23108	1.48722	1.51051	-3.99345	-2.04991	-1.13755	1.83667	-9.32169	People's Hospital of Hunan Province	Hunan	151	81	100	100
144	149	2159	350	0.162111	0.00509493	0.000926351	0.015498	0.442844	0.102854	0.891403	0.00571412	0.648553	0.0971401	0	0	0.0129689	0.0799977	0.00857118	0.0111162	-0.441712	0.069648	-0.508837	-0.64789	0.368109	-0.332167	110	-0.426592	0.661409	0.997981	-0.637265	1.60645	-4.14024	-0.76392	0.940176	-0.301059	-1.23108	1.48722	1.51051	1.69349	-2.04991	-1.13755	1.83667	0.0462733	First Affiliated Hospital of Kunming Medical University	Yunnan	123	82	100	100
145	150	1508	39	0.0258619	0.00132625	0	0.015498	1.40989	0.717765	0.256345	0.0256345	3.66573	0.0320431	0.23071	0	0.00994688	0.384517	0.102538	0.00862063	2.16985	-0.26598	-0.616311	0.406086	-0.515459	0.781438	18	-0.426592	-5.40572	0.997981	-0.637265	1.60645	10.5792	3.42465	0.940176	0.975614	-1.23108	1.48722	1.51051	1.69349	1.12543	1.89083	1.83667	20.3676	Guang'anmen Hospital China Academy of Chinese Medical Sciences	Beijing	29	83	76	100
146	151	3456	112	0.0324073	0.00289351	0.000289351	0.015498	0.660655	0.124989	0.874922	0	0.741005	0.0312472	0.0267833	0	0.011574	0.357111	0.0267833	0.011574	-0.533973	-0.302743	-0.295494	-0.0588683	-0.387418	-0.387421	113	-0.426592	-2.37216	0.997981	0.831755	1.60645	0.766247	-0.76392	0.940176	-0.301059	-1.23108	1.48722	1.51051	1.69349	1.12543	-1.13755	1.83667	6.56356	The First Affiliated Hospital of Dalian Medical University	Liaoning	97	85	100	100
147	152	3956	447	0.112993	0.0037917	0.00075834	0.015498	0.0492159	0.00447417	0.991029	0.00447417	0.234894	0.0693497	0.00447417	0	0.00176946	0.0156596	0.00223709	0.00176946	-0.916006	-0.550707	-0.193134	-1.05224	0.147044	-0.6489	145	-0.426592	0.661409	0.997981	-0.637265	1.60645	-4.14024	-9.14107	0.940176	-0.301059	-1.23108	1.48722	1.51051	-3.99345	-2.04991	-1.13755	1.83667	-14.0178	People's Hospital of Xinjiang Uygur Autonomous Region	Xinjiang	157	86	100	100
148	153	1165	145	0.124462	0.000858362	0	0.015498	0.57927	0.110337	0.848217	0.0413765	0.668919	0.0551686	0.0206882	0	0.00515017	0.0413765	0	0.00429181	-0.61626	-0.52814	-0.788348	-0.63366	-0.851507	-0.643236	144	-0.426592	-5.40572	0.997981	-0.637265	1.60645	-4.14024	-0.76392	0.940176	-0.301059	-1.23108	1.48722	1.51051	-1.14998	-2.04991	-1.13755	1.83667	-8.86433	Guangzhou Traditional Chinese Medicine, First Affiliated Hospital	Guangdong	148	87	100	100
149	154	3271	26	0.00794862	0.00397431	0	0.015498	0.845829	0.0768935	0.922722	0	1.19185	0.0672818	0	0	0.00458574	0.576701	0.192234	0.00397431	-1.27511	-1.27493	-0.156662	1.46224	-0.410739	-0.785946	152	-0.426592	0.661409	0.997981	-0.637265	1.60645	-4.14024	-0.76392	0.940176	-0.301059	-1.23108	1.48722	1.51051	-1.14998	1.12543	3.40502	1.83667	4.92072	China-Japan Union Hospital of Jilin University	Jilin	105	88	100	100
150	155	1391	29	0.0208482	0.00287561	0.000718902	0.015498	1.48225	0.344709	0.551534	0.103413	2.30955	0.0258532	0.0689417	0.0689417	0.0122213	0.586005	0.0689417	0.0122213	0.35307	-0.465422	-0.565862	0.8394	0.182077	-0.00275328	73	-0.426592	-2.37216	0.997981	-0.637265	1.60645	0.766247	-0.76392	-1.57703	-0.301059	3.12156	1.48722	3.2973	1.69349	1.12543	0.376641	1.83667	10.231	Dongzhimen Hospital, Beijing University of Chinese Medicine	Beijing	77	90	79	100
151	156	8038	511	0.0635729	0.00783776	0.000995271	0.015498	0.273967	0.0724056	0.927575	0	0.635995	0.025929	0.0469658	0.00391382	0.0165464	0.260269	0.0528365	0.014307	-0.877217	0.0621217	0.709022	-0.0213188	0.615433	-0.199467	94	1.92147	0.661409	0.997981	-0.637265	1.60645	-4.14024	-0.76392	0.940176	-0.301059	3.12156	1.48722	1.51051	1.69349	1.12543	0.376641	1.83667	11.4365	Shenzhen People's Hospital	Guangdong	68	91	100	100
152	157	1272	102	0.080188	0.00393079	0	0.015498	0.588178	0.147044	0.79404	0.0588178	0.843055	0.0416626	0.00980296	0	0.0133647	0.16665	0.0294089	0.01022	-0.398876	-0.204252	-0.775204	-0.14255	-0.787099	-0.431683	118	-0.426592	0.661409	0.997981	-0.637265	1.60645	0.766247	-0.76392	-0.318425	-0.301059	-1.23108	1.48722	1.51051	1.69349	-2.04991	0.376641	1.83667	5.20835	First Hospital of Shanxi Medical University	Shanxi	104	92	100	100
153	158	1734	163	0.0940018	0.00173009	0	0.015498	0.846574	0.153365	0.846574	0	0.527575	0.111956	0.0490767	0	0.024798	0.263787	0.0184038	0.0213378	-0.359018	0.520691	-0.664363	0.00129785	-0.673466	-0.212894	95	-0.426592	-5.40572	0.997981	1.56626	1.60645	0.766247	-0.76392	0.940176	-0.301059	-1.23108	1.48722	1.51051	1.69349	1.12543	-1.13755	1.83667	4.2645	The Third Hospital of Hebei Medical University	Heibei	111	93	100	100
154	159	1935	195	0.100775	0.00206717	0.000516793	0.015498	0.235885	0.0512794	0.738424	0.210246	0.661505	0.0499974	0.0153838	0	0.00516793	0.0512794	0.0153838	0.00465114	-0.617542	-0.576791	-0.507448	-0.389495	-0.091125	-0.548881	135	-0.426592	-5.40572	0.997981	0.831755	1.60645	-4.14024	-0.76392	-2.83563	-0.301059	-1.23108	1.48722	1.51051	-1.14998	-2.04991	-1.13755	1.83667	-11.1711	The Second Hospital of Dalian Medical University	Liaoning	155	95	100	100
155	160	1945	215	0.110539	0.00462723	0.000514136	0.015498	0.0930189	0.00465095	0.98135	0.0139528	0.106972	0.162783	0.00465095	0	0.0164524	0.14883	0.0279057	0.0149099	-0.934087	0.023197	-0.554627	-0.255619	-0.0407155	-0.554229	136	-0.426592	0.661409	0.997981	-0.637265	1.60645	-4.14024	-9.14107	0.940176	-0.301059	-3.40741	1.48722	1.51051	1.69349	-2.04991	-1.13755	1.83667	-10.5072	Lanzhou University Second Hospital	Gansu	153	96	100	100
156	161	1367	69	0.0504751	0.00438914	0.000731524	0.015498	1.05782	0.0579626	0.912911	0.0289813	1.04333	0.144907	0.0289813	0	0.00585219	0.115925	0.0144907	0.00512066	-0.86477	-0.770094	-0.577706	-0.0816263	0.175288	-0.685193	148	-0.426592	0.661409	0.997981	-0.637265	1.60645	-4.14024	-0.76392	0.940176	-0.301059	-1.23108	1.48722	1.51051	-1.14998	-2.04991	-1.13755	1.83667	-2.7972	General Hospital of Ningxia Medical University	Ningxia	135	97	100	100
157	162	1678	496	0.295588	0.00119189	0	0.015498	0.0846757	0.0282252	0.971755	0	0.379025	0.0196569	0.0161287	0	0.00774727	0.0262091	0.00403218	0.00417161	-1.08002	-0.0296636	-0.722842	-1.23855	-0.884054	-0.770995	150	-0.426592	-5.40572	0.997981	-0.637265	1.60645	-4.14024	-9.14107	0.940176	-0.301059	5.29789	1.48722	1.51051	1.69349	-2.04991	-1.13755	1.83667	-7.86903	Yantai Liuhuangding Hospital	Shandong	146	100	100	100
158	163	1007	43	0.0427007	0.000993039	0	0.015498	0.372007	0.162753	0.837015	0	0.813764	0	0	0	0.00695127	0.162753	0.0232504	0.00695127	-0.327498	-0.497425	-0.913509	-0.395886	-0.875485	-0.518546	130	-0.426592	-5.40572	0.997981	-0.637265	1.60645	0.766247	-0.76392	0.940176	-0.301059	5.29789	1.48722	1.51051	1.69349	-2.04991	-1.13755	1.83667	5.4146	First Teaching Hospital of Tianjin University of TCM	Tianjin	103	100	94	100
159	164	1076	233	0.216541	0.00278808	0	0.015498	0.987082	0.437749	0.562208	0	2.47629	0.00429166	0.115875	0	0.013011	0.0600833	0.00858332	0.00836423	0.948954	0.253198	-0.766663	-0.82562	-0.803332	0.217553	49	-0.426592	-2.37216	0.997981	-0.637265	1.60645	5.67274	-0.76392	0.940176	-0.301059	5.29789	1.48722	1.51051	1.69349	-2.04991	-1.13755	1.83667	13.3547	Shuguang Hospital	Shanghai	50	84	95	100
[truncated: 3 more columns]

## Sheet: Table S5
Table S5. The initial weights and output weights of AHP.
common factors	initial weights	explanation	output weights
Factor 1	0.35	Transformation degree of hospital articles to patents	0.444
Factor 2	0.25	Innovation and value of hospital patents	0.223
Factor 3	0.25	Science and technology content of hospital patents	0.223
Factor 4	0.1	The value of hospital papers	0.077
Factor 5	0.05	Hospital paper yield rate	0.032

## Sheet: Table S6
Table S6. The logistic regression model of the hospital innovation performance.
Indicators	Factor1	Factor2	Factor3	Factor4	Factor5	IV	coef	std	z	P>|z|	OR	processed logistic regression coefficient
NA	0.095	-0.026	-0.057	-0.093	1.02	0.905	1.25525	0.675869	1.85724	0.0632767	3.50873	2
NP	0.72	-0.249	-0.21	0.044	0.233	0.003	removed	removed	removed	removed	removed	removed
PAR	0.528	-0.283	-0.248	0.026	-0.254	-0.04	removed	removed	removed	removed	removed	removed
PHCA	0.107	0.004	0.075	0.612	0.084	0.998	0.577545	0.618536	0.933728	0.350444	1.78166	1.58637
PHA	-0.066	-0.028	-0.17	1.073	-0.173	0.096	0.00150029	14.0994	0.000106408	0.999915	1.0015	1.2348
AI	-0.133	-0.14	0.072	0.045	0.191	0.224	0.382967	1.58721	0.241284	0.809335	1.46663	1.46762
PAIP	-0.07	0.385	0.557	0.118	-0.129	0.423	0.106546	2.83929	0.0375255	0.970066	1.11243	1.29891
PGIP	-0.044	1.011	0.09	-0.052	0.004	4.245	0.855188	0.43126	1.983	0.0473677	2.35182	1.75583
PUP	0.132	-0.813	-0.133	-0.011	0.093	2.15	0.80867	1.02324	0.790303	0.429351	2.24492	1.72744
PDP	-0.096	-0.188	0.23	-0.001	-0.102	0.292	0.0879916	1.78885	0.0491889	0.960769	1.09198	1.28758
CNP	-0.087	0.411	-0.011	-0.024	-0.029	0.559	-0.383201	1.30592	-0.293434	0.769191	0.681676	1
PI	-0.145	-0.298	0.083	-0.012	0.022	1.221	0.206264	0.407271	0.506455	0.612537	1.22908	1.35977
PTR	-0.135	0.529	-0.106	0.026	0.042	0.085	0.0177976	7.34619	0.0024227	0.998067	1.01796	1.24474
PLR	0.114	0.117	0.15	0.008	0.034	0.085	0.0497422	5.0303	0.00988852	0.99211	1.051	1.26424
NPMA	0.97	-0.037	0.346	0.004	-0.002	1.695	0.508243	0.582567	0.872419	0.38298	1.66237	1.54408
NAMP	0.149	-0.138	0.7	-0.058	-0.011	1.955	0.519027	0.983953	0.527492	0.597852	1.68039	1.55066
HMP	0.177	0.036	0.869	-0.033	0.095	0.829	0.687643	1.27922	0.537549	0.590888	1.98902	1.65357
HMA	0.937	-0.039	0.435	-0.015	-0.02	0.509	0.304413	1.97179	0.154384	0.877307	1.35583	1.41967

[truncated: 2 more sheets: Table S7, Table S8]
